# Supplementary material for: Targeting the conserved active site of splicing machines with specific and selective small molecule modulators
Source: Nat Commun. 2024 Jun 19;15:4980. doi: 10.1038/s41467-024-48697-0 (PMC11187226; doi:10.1038/s41467-024-48697-0)
Supplement: Supplementary file 4 — Source Data File [file 41467_2024_48697_MOESM4_ESM.zip]

Archive with 3 entries (3 files):
- Source data file 1.xlsx
- Source data file 2.gz
- Source data file 3.gz
