# Supplementary material for: Targeting the conserved active site of splicing machines with specific and selective small molecule modulators
Source: Nat Commun. 2024 Jun 19;15:4980. doi: 10.1038/s41467-024-48697-0 (PMC11187226; doi:10.1038/s41467-024-48697-0)
Supplement: Supplementary file 4 — Source Data File [file 41467_2024_48697_MOESM4_ESM.zip › Source data file 1.xlsx]

## Sheet: Figure 1b-1c-1d-S2 and Table S1
Figure 1b-1c-1d-S2 and Table S1	Raw splicing gels for group II intron WT in presence of different intronistat B concentrations

## Sheet: Graph 4H
Graph 4h	Internuclear distance between catalytic M1-M2 ions reported as function of simulation time
time	value	variable	system
0	3.99529	M1M2	IntB-free
0.113973	3.93913	M1M2	IntB-free
0.227946	3.89687	M1M2	IntB-free
0.341919	3.98448	M1M2	IntB-free
0.455892	3.996	M1M2	IntB-free
0.569865	3.89272	M1M2	IntB-free
0.683838	4.13903	M1M2	IntB-free
0.797811	3.91853	M1M2	IntB-free
0.911784	4.00356	M1M2	IntB-free
1.02576	3.89969	M1M2	IntB-free
1.13973	4.0125	M1M2	IntB-free
1.2537	3.87536	M1M2	IntB-free
1.36768	4.07882	M1M2	IntB-free
1.48165	3.98089	M1M2	IntB-free
1.59562	4.05733	M1M2	IntB-free
1.70959	3.97786	M1M2	IntB-free
1.82357	3.88588	M1M2	IntB-free
1.93754	3.88893	M1M2	IntB-free
2.05151	3.96898	M1M2	IntB-free
2.16549	4.06901	M1M2	IntB-free
2.27946	4.01767	M1M2	IntB-free
2.39343	4.14918	M1M2	IntB-free
2.50741	3.96998	M1M2	IntB-free
2.62138	4.04424	M1M2	IntB-free
2.73535	4.13789	M1M2	IntB-free
2.84933	4.07391	M1M2	IntB-free
2.9633	4.03823	M1M2	IntB-free
3.07727	4.06644	M1M2	IntB-free
3.19124	3.94328	M1M2	IntB-free
3.30522	3.98439	M1M2	IntB-free
3.41919	3.92525	M1M2	IntB-free
3.53316	4.07248	M1M2	IntB-free
3.64714	3.83708	M1M2	IntB-free
3.76111	4.04408	M1M2	IntB-free
3.87508	4.10094	M1M2	IntB-free
3.98906	4.22943	M1M2	IntB-free
4.10303	3.97837	M1M2	IntB-free
4.217	4.0071	M1M2	IntB-free
4.33097	3.9695	M1M2	IntB-free
4.44495	4.01075	M1M2	IntB-free
4.55892	3.92164	M1M2	IntB-free
4.67289	3.95715	M1M2	IntB-free
4.78687	4.02843	M1M2	IntB-free
4.90084	4.01768	M1M2	IntB-free
5.01481	4.00324	M1M2	IntB-free
5.12879	3.8802	M1M2	IntB-free
5.24276	3.96972	M1M2	IntB-free
5.35673	3.99608	M1M2	IntB-free
5.4707	3.84997	M1M2	IntB-free
5.58468	3.93311	M1M2	IntB-free
5.69865	3.98466	M1M2	IntB-free
5.81262	4.13163	M1M2	IntB-free
5.9266	3.89256	M1M2	IntB-free
6.04057	4.10026	M1M2	IntB-free
6.15454	4.07419	M1M2	IntB-free
6.26851	3.98244	M1M2	IntB-free
6.38249	3.88183	M1M2	IntB-free
6.49646	3.87334	M1M2	IntB-free
6.61043	3.84523	M1M2	IntB-free
6.72441	3.97472	M1M2	IntB-free
6.83838	3.97011	M1M2	IntB-free
6.95235	3.84997	M1M2	IntB-free
7.06633	3.79023	M1M2	IntB-free
7.1803	4.06309	M1M2	IntB-free
7.29427	4.02803	M1M2	IntB-free
7.40824	3.99293	M1M2	IntB-free
7.52222	4.12923	M1M2	IntB-free
7.63619	4.04349	M1M2	IntB-free
7.75016	3.89584	M1M2	IntB-free
7.86414	3.8653	M1M2	IntB-free
7.97811	3.99362	M1M2	IntB-free
8.09208	4.05288	M1M2	IntB-free
8.20606	3.89333	M1M2	IntB-free
8.32003	3.91549	M1M2	IntB-free
8.434	3.85954	M1M2	IntB-free
8.54798	3.92802	M1M2	IntB-free
8.66195	3.95428	M1M2	IntB-free
8.77592	3.97975	M1M2	IntB-free
8.88989	3.98768	M1M2	IntB-free
9.00387	3.98787	M1M2	IntB-free
9.11784	4.15435	M1M2	IntB-free
9.23181	3.79376	M1M2	IntB-free
9.34579	3.93406	M1M2	IntB-free
9.45976	4.24761	M1M2	IntB-free
9.57373	3.91478	M1M2	IntB-free
9.68771	4.04173	M1M2	IntB-free
9.80168	3.84484	M1M2	IntB-free
9.91565	3.9359	M1M2	IntB-free
10.0296	4.41095	M1M2	IntB-free
10.1436	4.44942	M1M2	IntB-free
10.2576	4.86596	M1M2	IntB-free
10.3715	4.06079	M1M2	IntB-free
10.4855	4.07336	M1M2	IntB-free
10.5995	4.10366	M1M2	IntB-free
10.7135	3.90878	M1M2	IntB-free
10.8274	4.61147	M1M2	IntB-free
10.9414	3.99559	M1M2	IntB-free
11.0554	3.97597	M1M2	IntB-free
11.1694	3.89807	M1M2	IntB-free
11.2833	4.06531	M1M2	IntB-free
11.3973	4.10727	M1M2	IntB-free
11.5113	4.06095	M1M2	IntB-free
11.6252	4.07178	M1M2	IntB-free
11.7392	4.04066	M1M2	IntB-free
11.8532	3.99263	M1M2	IntB-free
11.9672	4.00553	M1M2	IntB-free
12.0811	3.80125	M1M2	IntB-free
12.1951	3.98094	M1M2	IntB-free
12.3091	4.00158	M1M2	IntB-free
12.4231	3.95827	M1M2	IntB-free
12.537	4.01133	M1M2	IntB-free
12.651	4.08384	M1M2	IntB-free
12.765	3.99486	M1M2	IntB-free
12.8789	3.92087	M1M2	IntB-free
12.9929	4.02801	M1M2	IntB-free
13.1069	3.88512	M1M2	IntB-free
13.2209	4.02042	M1M2	IntB-free
13.3348	4.02561	M1M2	IntB-free
13.4488	3.97055	M1M2	IntB-free
13.5628	4.10125	M1M2	IntB-free
13.6768	3.97753	M1M2	IntB-free
13.7907	3.91956	M1M2	IntB-free
13.9047	3.87859	M1M2	IntB-free
14.0187	3.9891	M1M2	IntB-free
14.1327	4.08544	M1M2	IntB-free
14.2466	4.04421	M1M2	IntB-free
14.3606	3.95078	M1M2	IntB-free
14.4746	4.03203	M1M2	IntB-free
14.5885	3.98567	M1M2	IntB-free
14.7025	3.93467	M1M2	IntB-free
14.8165	3.83976	M1M2	IntB-free
14.9305	4.04542	M1M2	IntB-free
15.0444	4.08528	M1M2	IntB-free
15.1584	3.96007	M1M2	IntB-free
15.2724	4.22176	M1M2	IntB-free
15.3864	3.97417	M1M2	IntB-free
15.5003	4.3107	M1M2	IntB-free
15.6143	4.30913	M1M2	IntB-free
15.7283	3.93111	M1M2	IntB-free
15.8422	3.96267	M1M2	IntB-free
15.9562	3.96495	M1M2	IntB-free
16.0702	3.89489	M1M2	IntB-free
16.1842	3.87569	M1M2	IntB-free
16.2981	4.00297	M1M2	IntB-free
16.4121	4.05198	M1M2	IntB-free
16.5261	3.95616	M1M2	IntB-free
16.6401	4.05264	M1M2	IntB-free
16.754	4.01308	M1M2	IntB-free
16.868	4.03458	M1M2	IntB-free
16.982	3.99275	M1M2	IntB-free
17.096	3.95612	M1M2	IntB-free
17.2099	3.935	M1M2	IntB-free
17.3239	3.94928	M1M2	IntB-free
17.4379	3.94625	M1M2	IntB-free
17.5518	4.02318	M1M2	IntB-free
17.6658	4.01498	M1M2	IntB-free
17.7798	3.90827	M1M2	IntB-free
17.8938	3.96265	M1M2	IntB-free
18.0077	3.80481	M1M2	IntB-free
18.1217	4.05059	M1M2	IntB-free
18.2357	4.08326	M1M2	IntB-free
18.3497	3.9927	M1M2	IntB-free
18.4636	4.09654	M1M2	IntB-free
18.5776	4.04637	M1M2	IntB-free
18.6916	4.15716	M1M2	IntB-free
18.8055	3.92223	M1M2	IntB-free
18.9195	4.08325	M1M2	IntB-free
19.0335	4.15631	M1M2	IntB-free
19.1475	3.92421	M1M2	IntB-free
19.2614	3.88242	M1M2	IntB-free
19.3754	4.00324	M1M2	IntB-free
19.4894	4.03728	M1M2	IntB-free
19.6034	4.02022	M1M2	IntB-free
19.7173	3.88287	M1M2	IntB-free
19.8313	4.03088	M1M2	IntB-free
19.9453	4.07653	M1M2	IntB-free
20.0592	3.88004	M1M2	IntB-free
20.1732	4.02954	M1M2	IntB-free
20.2872	3.97362	M1M2	IntB-free
20.4012	4.05015	M1M2	IntB-free
20.5151	4.00405	M1M2	IntB-free
20.6291	4.01125	M1M2	IntB-free
20.7431	3.96956	M1M2	IntB-free
20.8571	3.99223	M1M2	IntB-free
20.971	3.92711	M1M2	IntB-free
21.085	3.97728	M1M2	IntB-free
21.199	4.05249	M1M2	IntB-free
21.313	3.86364	M1M2	IntB-free
21.4269	4.02219	M1M2	IntB-free
21.5409	3.92717	M1M2	IntB-free
21.6549	4.0535	M1M2	IntB-free
21.7688	3.80952	M1M2	IntB-free
21.8828	4.10725	M1M2	IntB-free
21.9968	4.04951	M1M2	IntB-free
22.1108	3.94787	M1M2	IntB-free
22.2247	4.03578	M1M2	IntB-free
22.3387	4.00954	M1M2	IntB-free
22.4527	4.02873	M1M2	IntB-free
22.5667	3.9013	M1M2	IntB-free
22.6806	4.08149	M1M2	IntB-free
22.7946	3.99898	M1M2	IntB-free
22.9086	3.99553	M1M2	IntB-free
23.0225	3.98336	M1M2	IntB-free
23.1365	4.03506	M1M2	IntB-free
23.2505	3.91948	M1M2	IntB-free
23.3645	4.0164	M1M2	IntB-free
23.4784	3.99492	M1M2	IntB-free
23.5924	4.15076	M1M2	IntB-free
23.7064	3.91713	M1M2	IntB-free
23.8204	3.9297	M1M2	IntB-free
23.9343	3.94397	M1M2	IntB-free
24.0483	4.07754	M1M2	IntB-free
24.1623	3.91344	M1M2	IntB-free
24.2762	3.8549	M1M2	IntB-free
24.3902	3.97848	M1M2	IntB-free
24.5042	4.0453	M1M2	IntB-free
24.6182	3.88987	M1M2	IntB-free
24.7321	4.07734	M1M2	IntB-free
24.8461	4.12192	M1M2	IntB-free
24.9601	4.057	M1M2	IntB-free
25.0741	3.97041	M1M2	IntB-free
25.188	4.05735	M1M2	IntB-free
25.302	4.11509	M1M2	IntB-free
25.416	4.07672	M1M2	IntB-free
25.53	4.06123	M1M2	IntB-free
25.6439	3.98267	M1M2	IntB-free
25.7579	3.96996	M1M2	IntB-free
25.8719	4.0584	M1M2	IntB-free
25.9858	4.10887	M1M2	IntB-free
26.0998	3.85842	M1M2	IntB-free
26.2138	4.04322	M1M2	IntB-free
26.3278	4.0228	M1M2	IntB-free
26.4417	4.01426	M1M2	IntB-free
26.5557	3.98559	M1M2	IntB-free
26.6697	3.9288	M1M2	IntB-free
26.7837	4.00408	M1M2	IntB-free
26.8976	4.12272	M1M2	IntB-free
27.0116	3.95442	M1M2	IntB-free
27.1256	4.73451	M1M2	IntB-free
27.2395	4.16165	M1M2	IntB-free
27.3535	3.89253	M1M2	IntB-free
27.4675	3.91034	M1M2	IntB-free
27.5815	3.97927	M1M2	IntB-free
27.6954	4.04993	M1M2	IntB-free
27.8094	4.08573	M1M2	IntB-free
27.9234	3.89289	M1M2	IntB-free
28.0374	3.95765	M1M2	IntB-free
28.1513	3.99461	M1M2	IntB-free
28.2653	4.17476	M1M2	IntB-free
28.3793	4.18342	M1M2	IntB-free
28.4932	4.00815	M1M2	IntB-free
28.6072	3.95951	M1M2	IntB-free
28.7212	3.90913	M1M2	IntB-free
28.8352	4.05973	M1M2	IntB-free
28.9491	3.95702	M1M2	IntB-free
29.0631	4.00936	M1M2	IntB-free
29.1771	4.00555	M1M2	IntB-free
29.2911	3.92828	M1M2	IntB-free
29.405	3.98098	M1M2	IntB-free
29.519	4.12557	M1M2	IntB-free
29.633	3.91474	M1M2	IntB-free
29.747	4.03248	M1M2	IntB-free
29.8609	4.04393	M1M2	IntB-free
29.9749	4.10249	M1M2	IntB-free
30.0889	3.96935	M1M2	IntB-free
30.2028	3.98866	M1M2	IntB-free
30.3168	3.96047	M1M2	IntB-free
30.4308	4.0147	M1M2	IntB-free
30.5448	3.80428	M1M2	IntB-free
30.6587	3.8546	M1M2	IntB-free
30.7727	3.89768	M1M2	IntB-free
30.8867	4.03115	M1M2	IntB-free
31.0007	3.8648	M1M2	IntB-free
31.1146	3.94907	M1M2	IntB-free
31.2286	3.94133	M1M2	IntB-free
31.3426	3.92178	M1M2	IntB-free
31.4565	3.89435	M1M2	IntB-free
31.5705	3.81642	M1M2	IntB-free
31.6845	4.1529	M1M2	IntB-free
31.7985	4.1283	M1M2	IntB-free
31.9124	3.96394	M1M2	IntB-free
32.0264	3.97386	M1M2	IntB-free
32.1404	3.99302	M1M2	IntB-free
32.2544	4.03499	M1M2	IntB-free
32.3683	4.09282	M1M2	IntB-free
32.4823	4.02491	M1M2	IntB-free
32.5963	3.9558	M1M2	IntB-free
32.7103	3.97661	M1M2	IntB-free
32.8242	3.8577	M1M2	IntB-free
32.9382	3.94672	M1M2	IntB-free
33.0522	3.92016	M1M2	IntB-free
33.1661	3.97043	M1M2	IntB-free
33.2801	4.02856	M1M2	IntB-free
33.3941	4.10921	M1M2	IntB-free
33.5081	4.01261	M1M2	IntB-free
33.622	3.95899	M1M2	IntB-free
33.736	3.9543	M1M2	IntB-free
33.85	3.79145	M1M2	IntB-free
33.964	4.1293	M1M2	IntB-free
34.0779	4.03122	M1M2	IntB-free
34.1919	3.96469	M1M2	IntB-free
34.3059	4.0857	M1M2	IntB-free
34.4198	3.84421	M1M2	IntB-free
34.5338	3.89429	M1M2	IntB-free
34.6478	3.91429	M1M2	IntB-free
34.7618	3.99436	M1M2	IntB-free
34.8757	3.97324	M1M2	IntB-free
34.9897	3.98924	M1M2	IntB-free
35.1037	3.93019	M1M2	IntB-free
35.2177	4.02145	M1M2	IntB-free
35.3316	3.93401	M1M2	IntB-free
35.4456	4.08038	M1M2	IntB-free
35.5596	3.96185	M1M2	IntB-free
35.6735	4.01656	M1M2	IntB-free
35.7875	4.046	M1M2	IntB-free
35.9015	4.04516	M1M2	IntB-free
36.0155	3.95365	M1M2	IntB-free
36.1294	3.82811	M1M2	IntB-free
36.2434	4.0375	M1M2	IntB-free
36.3574	3.90532	M1M2	IntB-free
36.4714	4.00996	M1M2	IntB-free
36.5853	4.11075	M1M2	IntB-free
36.6993	4.10942	M1M2	IntB-free
36.8133	4.00181	M1M2	IntB-free
36.9273	3.98116	M1M2	IntB-free
37.0412	4.06077	M1M2	IntB-free
37.1552	4.00095	M1M2	IntB-free
37.2692	4.0146	M1M2	IntB-free
37.3831	4.00503	M1M2	IntB-free
37.4971	3.94269	M1M2	IntB-free
37.6111	4.11387	M1M2	IntB-free
37.7251	4.10196	M1M2	IntB-free
37.839	3.83458	M1M2	IntB-free
37.953	4.07519	M1M2	IntB-free
38.067	4.09947	M1M2	IntB-free
38.181	3.92474	M1M2	IntB-free
38.2949	3.9933	M1M2	IntB-free
38.4089	3.88876	M1M2	IntB-free
38.5229	4.13208	M1M2	IntB-free
38.6368	4.09456	M1M2	IntB-free
38.7508	4.03393	M1M2	IntB-free
38.8648	4.23303	M1M2	IntB-free
38.9788	4.06244	M1M2	IntB-free
39.0927	3.98918	M1M2	IntB-free
39.2067	3.97495	M1M2	IntB-free
39.3207	3.91928	M1M2	IntB-free
39.4347	4.02139	M1M2	IntB-free
39.5486	4.06524	M1M2	IntB-free
39.6626	3.97921	M1M2	IntB-free
39.7766	4.04834	M1M2	IntB-free
39.8906	4.01758	M1M2	IntB-free
40.0045	3.96003	M1M2	IntB-free
40.1185	3.91129	M1M2	IntB-free
40.2325	4.2143	M1M2	IntB-free
40.3464	4.05004	M1M2	IntB-free
40.4604	3.96302	M1M2	IntB-free
40.5744	3.96713	M1M2	IntB-free
40.6884	4.04249	M1M2	IntB-free
40.8023	3.9073	M1M2	IntB-free
40.9163	3.96413	M1M2	IntB-free
41.0303	3.96274	M1M2	IntB-free
41.1443	4.03674	M1M2	IntB-free
41.2582	3.90041	M1M2	IntB-free
41.3722	3.98454	M1M2	IntB-free
41.4862	4.07499	M1M2	IntB-free
41.6001	4.22122	M1M2	IntB-free
41.7141	4.00901	M1M2	IntB-free
41.8281	3.94156	M1M2	IntB-free
41.9421	3.95444	M1M2	IntB-free
42.056	4.0674	M1M2	IntB-free
42.17	4.07839	M1M2	IntB-free
42.284	3.9289	M1M2	IntB-free
42.398	3.89976	M1M2	IntB-free
42.5119	3.95711	M1M2	IntB-free
42.6259	3.85988	M1M2	IntB-free
42.7399	3.88384	M1M2	IntB-free
42.8538	3.9146	M1M2	IntB-free
42.9678	3.8247	M1M2	IntB-free
43.0818	4.12503	M1M2	IntB-free
43.1958	4.01445	M1M2	IntB-free
43.3097	4.1934	M1M2	IntB-free
43.4237	4.01409	M1M2	IntB-free
43.5377	4.10021	M1M2	IntB-free
43.6517	3.83222	M1M2	IntB-free
43.7656	3.96882	M1M2	IntB-free
43.8796	4.14087	M1M2	IntB-free
43.9936	3.81465	M1M2	IntB-free
44.1076	4.03451	M1M2	IntB-free
44.2215	4.11749	M1M2	IntB-free
44.3355	3.98206	M1M2	IntB-free
44.4495	3.79791	M1M2	IntB-free
44.5634	4.01248	M1M2	IntB-free
44.6774	3.93517	M1M2	IntB-free
44.7914	3.92101	M1M2	IntB-free
44.9054	3.94181	M1M2	IntB-free
45.0193	3.95115	M1M2	IntB-free
45.1333	3.94011	M1M2	IntB-free
45.2473	4.05249	M1M2	IntB-free
45.3613	4.12854	M1M2	IntB-free
45.4752	3.93172	M1M2	IntB-free
45.5892	4.06455	M1M2	IntB-free
45.7032	3.84326	M1M2	IntB-free
45.8171	3.89238	M1M2	IntB-free
45.9311	3.94179	M1M2	IntB-free
46.0451	3.92662	M1M2	IntB-free
46.1591	4.01546	M1M2	IntB-free
46.273	4.00056	M1M2	IntB-free
46.387	3.95249	M1M2	IntB-free
46.501	3.98023	M1M2	IntB-free
46.615	3.93202	M1M2	IntB-free
46.7289	3.95553	M1M2	IntB-free
46.8429	3.92831	M1M2	IntB-free
46.9569	3.96764	M1M2	IntB-free
47.0708	4.00947	M1M2	IntB-free
47.1848	4.0304	M1M2	IntB-free
47.2988	4.16168	M1M2	IntB-free
47.4128	3.9174	M1M2	IntB-free
47.5267	3.96678	M1M2	IntB-free
47.6407	4.0332	M1M2	IntB-free
47.7547	3.94603	M1M2	IntB-free
47.8687	3.82545	M1M2	IntB-free
47.9826	3.88033	M1M2	IntB-free
48.0966	4.13705	M1M2	IntB-free
48.2106	4.10857	M1M2	IntB-free
48.3246	4.02584	M1M2	IntB-free
48.4385	3.96737	M1M2	IntB-free
48.5525	3.87813	M1M2	IntB-free
48.6665	3.95723	M1M2	IntB-free
48.7804	3.85329	M1M2	IntB-free
48.8944	3.96954	M1M2	IntB-free
49.0084	3.90222	M1M2	IntB-free
49.1224	3.84327	M1M2	IntB-free
49.2363	4.00532	M1M2	IntB-free
49.3503	3.82705	M1M2	IntB-free
49.4643	3.95595	M1M2	IntB-free
49.5783	3.86957	M1M2	IntB-free
49.6922	3.97617	M1M2	IntB-free
49.8062	3.92272	M1M2	IntB-free
49.9202	4.01138	M1M2	IntB-free
50.0341	3.94682	M1M2	IntB-free
50.1481	4.01231	M1M2	IntB-free
50.2621	3.91888	M1M2	IntB-free
50.3761	3.92956	M1M2	IntB-free
50.49	3.93621	M1M2	IntB-free
50.604	3.9873	M1M2	IntB-free
50.718	3.84461	M1M2	IntB-free
50.832	3.92135	M1M2	IntB-free
50.9459	3.90727	M1M2	IntB-free
51.0599	3.8854	M1M2	IntB-free
51.1739	4.13744	M1M2	IntB-free
51.2878	3.94953	M1M2	IntB-free
51.4018	3.95788	M1M2	IntB-free
51.5158	3.95068	M1M2	IntB-free
51.6298	4.09956	M1M2	IntB-free
51.7437	3.94998	M1M2	IntB-free
51.8577	4.03395	M1M2	IntB-free
51.9717	3.89454	M1M2	IntB-free
52.0857	3.86518	M1M2	IntB-free
52.1996	4.00669	M1M2	IntB-free
52.3136	4.03372	M1M2	IntB-free
52.4276	3.94147	M1M2	IntB-free
52.5416	3.93663	M1M2	IntB-free
52.6555	3.96026	M1M2	IntB-free
52.7695	4.07271	M1M2	IntB-free
52.8835	4.07082	M1M2	IntB-free
52.9974	3.86826	M1M2	IntB-free
53.1114	4.01437	M1M2	IntB-free
53.2254	3.96338	M1M2	IntB-free
53.3394	4.0188	M1M2	IntB-free
53.4533	3.95787	M1M2	IntB-free
53.5673	4.06514	M1M2	IntB-free
53.6813	3.99713	M1M2	IntB-free
53.7953	4.01855	M1M2	IntB-free
53.9092	4.01762	M1M2	IntB-free
54.0232	3.92515	M1M2	IntB-free
54.1372	4.07197	M1M2	IntB-free
54.2511	3.94266	M1M2	IntB-free
54.3651	3.88421	M1M2	IntB-free
54.4791	4.01154	M1M2	IntB-free
54.5931	3.92637	M1M2	IntB-free
54.707	3.98434	M1M2	IntB-free
54.821	3.98478	M1M2	IntB-free
54.935	4.07142	M1M2	IntB-free
55.049	3.98645	M1M2	IntB-free
55.1629	3.91198	M1M2	IntB-free
55.2769	3.99669	M1M2	IntB-free
55.3909	3.96488	M1M2	IntB-free
55.5049	3.98663	M1M2	IntB-free
55.6188	3.91954	M1M2	IntB-free
55.7328	3.84847	M1M2	IntB-free
55.8468	4.06184	M1M2	IntB-free
55.9607	4.13632	M1M2	IntB-free
56.0747	3.82772	M1M2	IntB-free
56.1887	3.9676	M1M2	IntB-free
56.3027	3.84093	M1M2	IntB-free
56.4166	3.87714	M1M2	IntB-free
56.5306	3.96185	M1M2	IntB-free
56.6446	3.9111	M1M2	IntB-free
56.7586	3.88895	M1M2	IntB-free
56.8725	3.79515	M1M2	IntB-free
56.9865	4.0945	M1M2	IntB-free
57.1005	4.0408	M1M2	IntB-free
57.2144	3.96071	M1M2	IntB-free
57.3284	3.84141	M1M2	IntB-free
57.4424	3.98066	M1M2	IntB-free
57.5564	3.9503	M1M2	IntB-free
57.6703	4.01816	M1M2	IntB-free
57.7843	3.94973	M1M2	IntB-free
57.8983	3.90208	M1M2	IntB-free
58.0123	4.10926	M1M2	IntB-free
58.1262	3.91719	M1M2	IntB-free
58.2402	3.97407	M1M2	IntB-free
58.3542	4.0037	M1M2	IntB-free
58.4681	4.07552	M1M2	IntB-free
58.5821	3.82485	M1M2	IntB-free
58.6961	3.85521	M1M2	IntB-free
58.8101	3.83785	M1M2	IntB-free
58.924	4.05748	M1M2	IntB-free
59.038	4.19227	M1M2	IntB-free
59.152	4.13789	M1M2	IntB-free
59.266	3.94282	M1M2	IntB-free
59.3799	3.89724	M1M2	IntB-free
59.4939	3.86984	M1M2	IntB-free
59.6079	3.87535	M1M2	IntB-free
59.7219	3.83352	M1M2	IntB-free
59.8358	4.00442	M1M2	IntB-free
59.9498	3.91154	M1M2	IntB-free
60.0638	4.0995	M1M2	IntB-free
60.1777	3.95207	M1M2	IntB-free
60.2917	4.00525	M1M2	IntB-free
60.4057	3.89147	M1M2	IntB-free
60.5197	4.01154	M1M2	IntB-free
60.6336	4.15046	M1M2	IntB-free
60.7476	4.05494	M1M2	IntB-free
60.8616	3.87946	M1M2	IntB-free
60.9756	3.95035	M1M2	IntB-free
61.0895	3.85191	M1M2	IntB-free
61.2035	4.07987	M1M2	IntB-free
61.3175	3.93971	M1M2	IntB-free
61.4314	4.00071	M1M2	IntB-free
61.5454	4.06093	M1M2	IntB-free
61.6594	3.98288	M1M2	IntB-free
61.7734	3.96694	M1M2	IntB-free
61.8873	3.86861	M1M2	IntB-free
62.0013	3.92206	M1M2	IntB-free
62.1153	4.12319	M1M2	IntB-free
62.2293	3.96898	M1M2	IntB-free
62.3432	3.89226	M1M2	IntB-free
62.4572	3.92344	M1M2	IntB-free
62.5712	3.86931	M1M2	IntB-free
62.6852	4.11695	M1M2	IntB-free
62.7991	3.99329	M1M2	IntB-free
62.9131	4.03352	M1M2	IntB-free
63.0271	3.94706	M1M2	IntB-free
63.141	4.01857	M1M2	IntB-free
63.255	3.95606	M1M2	IntB-free
63.369	3.99071	M1M2	IntB-free
63.483	3.92801	M1M2	IntB-free
63.5969	3.97213	M1M2	IntB-free
63.7109	3.96114	M1M2	IntB-free
63.8249	3.75564	M1M2	IntB-free
63.9389	3.85507	M1M2	IntB-free
64.0528	3.87611	M1M2	IntB-free
64.1668	3.90495	M1M2	IntB-free
64.2808	4.03235	M1M2	IntB-free
64.3947	3.99799	M1M2	IntB-free
64.5087	3.97004	M1M2	IntB-free
64.6227	3.91939	M1M2	IntB-free
64.7367	3.92566	M1M2	IntB-free
64.8506	3.95476	M1M2	IntB-free
64.9646	3.95658	M1M2	IntB-free
65.0786	4.08725	M1M2	IntB-free
65.1926	4.06573	M1M2	IntB-free
65.3065	4.03489	M1M2	IntB-free
65.4205	3.9575	M1M2	IntB-free
65.5345	3.87427	M1M2	IntB-free
65.6484	3.85942	M1M2	IntB-free
65.7624	3.88167	M1M2	IntB-free
65.8764	3.91048	M1M2	IntB-free
65.9904	3.97734	M1M2	IntB-free
66.1043	4.04573	M1M2	IntB-free
66.2183	4.09173	M1M2	IntB-free
66.3323	4.11942	M1M2	IntB-free
66.4463	3.95585	M1M2	IntB-free
66.5602	3.96654	M1M2	IntB-free
66.6742	3.88596	M1M2	IntB-free
66.7882	3.99237	M1M2	IntB-free
66.9022	3.9774	M1M2	IntB-free
67.0161	3.82751	M1M2	IntB-free
67.1301	3.87466	M1M2	IntB-free
67.2441	3.98976	M1M2	IntB-free
67.358	3.95517	M1M2	IntB-free
67.472	3.89199	M1M2	IntB-free
67.586	3.89662	M1M2	IntB-free
67.7	3.97064	M1M2	IntB-free
67.8139	3.97569	M1M2	IntB-free
67.9279	3.95865	M1M2	IntB-free
68.0419	3.90168	M1M2	IntB-free
68.1559	3.96018	M1M2	IntB-free
68.2698	4.01476	M1M2	IntB-free
68.3838	3.97702	M1M2	IntB-free
68.4978	3.89388	M1M2	IntB-free
68.6117	4.04826	M1M2	IntB-free
68.7257	3.88989	M1M2	IntB-free
68.8397	4.08943	M1M2	IntB-free
68.9537	3.92912	M1M2	IntB-free
69.0676	3.79446	M1M2	IntB-free
69.1816	3.94354	M1M2	IntB-free
69.2956	3.92663	M1M2	IntB-free
69.4096	3.93126	M1M2	IntB-free
69.5235	3.94714	M1M2	IntB-free
69.6375	4.01316	M1M2	IntB-free
69.7515	3.85561	M1M2	IntB-free
69.8654	3.94104	M1M2	IntB-free
69.9794	3.94262	M1M2	IntB-free
70.0934	4.16711	M1M2	IntB-free
70.2074	3.88074	M1M2	IntB-free
70.3213	4.03769	M1M2	IntB-free
70.4353	3.88623	M1M2	IntB-free
70.5493	3.90072	M1M2	IntB-free
70.6633	4.01909	M1M2	IntB-free
70.7772	3.91727	M1M2	IntB-free
70.8912	3.90807	M1M2	IntB-free
71.0052	4.017	M1M2	IntB-free
71.1192	3.83337	M1M2	IntB-free
71.2331	3.94671	M1M2	IntB-free
71.3471	3.95908	M1M2	IntB-free
71.4611	4.02179	M1M2	IntB-free
71.575	3.79175	M1M2	IntB-free
71.689	3.89424	M1M2	IntB-free
71.803	3.81592	M1M2	IntB-free
71.917	4.00694	M1M2	IntB-free
72.0309	3.93688	M1M2	IntB-free
72.1449	3.84685	M1M2	IntB-free
72.2589	3.9935	M1M2	IntB-free
72.3729	3.94733	M1M2	IntB-free
72.4868	3.91848	M1M2	IntB-free
72.6008	3.931	M1M2	IntB-free
72.7148	4.0122	M1M2	IntB-free
72.8287	4.13767	M1M2	IntB-free
72.9427	4.07103	M1M2	IntB-free
73.0567	3.93035	M1M2	IntB-free
73.1707	3.96894	M1M2	IntB-free
73.2846	4.02179	M1M2	IntB-free
73.3986	3.94346	M1M2	IntB-free
73.5126	3.92114	M1M2	IntB-free
73.6266	3.80645	M1M2	IntB-free
73.7405	3.87023	M1M2	IntB-free
73.8545	3.86604	M1M2	IntB-free
73.9685	3.8301	M1M2	IntB-free
74.0825	3.99758	M1M2	IntB-free
74.1964	4.03944	M1M2	IntB-free
74.3104	3.94232	M1M2	IntB-free
74.4244	4.10243	M1M2	IntB-free
74.5383	3.87192	M1M2	IntB-free
74.6523	4.00469	M1M2	IntB-free
74.7663	3.88614	M1M2	IntB-free
74.8803	3.93102	M1M2	IntB-free
74.9942	3.99921	M1M2	IntB-free
75.1082	3.88803	M1M2	IntB-free
75.2222	3.94714	M1M2	IntB-free
75.3362	3.90777	M1M2	IntB-free
75.4501	3.93203	M1M2	IntB-free
75.5641	3.90979	M1M2	IntB-free
75.6781	3.96883	M1M2	IntB-free
75.792	4.06678	M1M2	IntB-free
75.906	3.94844	M1M2	IntB-free
76.02	3.98988	M1M2	IntB-free
76.134	4.03584	M1M2	IntB-free
76.2479	4.08648	M1M2	IntB-free
76.3619	4.06236	M1M2	IntB-free
76.4759	3.85268	M1M2	IntB-free
76.5899	4.04829	M1M2	IntB-free
76.7038	3.8349	M1M2	IntB-free
76.8178	4.01116	M1M2	IntB-free
76.9318	3.87311	M1M2	IntB-free
77.0457	3.81589	M1M2	IntB-free
77.1597	3.91679	M1M2	IntB-free
77.2737	4.02963	M1M2	IntB-free
77.3877	3.97602	M1M2	IntB-free
77.5016	4.05384	M1M2	IntB-free
77.6156	4.11792	M1M2	IntB-free
77.7296	3.82258	M1M2	IntB-free
77.8436	3.88996	M1M2	IntB-free
77.9575	3.87571	M1M2	IntB-free
78.0715	4.12733	M1M2	IntB-free
78.1855	3.91469	M1M2	IntB-free
78.2995	4.23994	M1M2	IntB-free
78.4134	3.95872	M1M2	IntB-free
78.5274	4.21181	M1M2	IntB-free
78.6414	4.05012	M1M2	IntB-free
78.7553	3.85424	M1M2	IntB-free
78.8693	4.04452	M1M2	IntB-free
78.9833	3.99386	M1M2	IntB-free
79.0973	3.95709	M1M2	IntB-free
79.2112	3.9596	M1M2	IntB-free
79.3252	4.03479	M1M2	IntB-free
79.4392	3.95235	M1M2	IntB-free
79.5532	4.23582	M1M2	IntB-free
79.6671	3.95609	M1M2	IntB-free
79.7811	4.04399	M1M2	IntB-free
79.8951	3.84562	M1M2	IntB-free
80.009	3.95842	M1M2	IntB-free
80.123	4.02516	M1M2	IntB-free
80.237	4.13219	M1M2	IntB-free
80.351	3.90006	M1M2	IntB-free
80.4649	3.95627	M1M2	IntB-free
80.5789	3.87861	M1M2	IntB-free
80.6929	4.07301	M1M2	IntB-free
80.8069	4.02687	M1M2	IntB-free
80.9208	3.83527	M1M2	IntB-free
81.0348	4.11302	M1M2	IntB-free
81.1488	3.94092	M1M2	IntB-free
81.2627	3.97332	M1M2	IntB-free
81.3767	3.90384	M1M2	IntB-free
81.4907	3.76064	M1M2	IntB-free
81.6047	3.94949	M1M2	IntB-free
81.7186	3.99694	M1M2	IntB-free
81.8326	3.85492	M1M2	IntB-free
81.9466	3.91306	M1M2	IntB-free
82.0606	4.06191	M1M2	IntB-free
82.1745	4.40205	M1M2	IntB-free
82.2885	4.03829	M1M2	IntB-free
82.4025	4.11501	M1M2	IntB-free
82.5165	3.91189	M1M2	IntB-free
82.6304	3.89302	M1M2	IntB-free
82.7444	3.94353	M1M2	IntB-free
82.8584	3.92008	M1M2	IntB-free
82.9723	4.10119	M1M2	IntB-free
83.0863	3.93239	M1M2	IntB-free
83.2003	3.97453	M1M2	IntB-free
83.3143	4.02281	M1M2	IntB-free
83.4282	4.10352	M1M2	IntB-free
83.5422	3.98836	M1M2	IntB-free
83.6562	4.52743	M1M2	IntB-free
83.7702	3.96391	M1M2	IntB-free
83.8841	3.75028	M1M2	IntB-free
83.9981	3.90416	M1M2	IntB-free
84.1121	4.08411	M1M2	IntB-free
84.226	3.99564	M1M2	IntB-free
84.34	4.02538	M1M2	IntB-free
84.454	3.88809	M1M2	IntB-free
84.568	3.93819	M1M2	IntB-free
84.6819	4.04838	M1M2	IntB-free
84.7959	4.01779	M1M2	IntB-free
84.9099	4.09256	M1M2	IntB-free
85.0239	3.96301	M1M2	IntB-free
85.1378	3.94034	M1M2	IntB-free
85.2518	4.03892	M1M2	IntB-free
85.3658	3.9162	M1M2	IntB-free
85.4798	4.05088	M1M2	IntB-free
85.5937	3.81482	M1M2	IntB-free
85.7077	4.15054	M1M2	IntB-free
85.8217	4.04652	M1M2	IntB-free
85.9356	3.9928	M1M2	IntB-free
86.0496	3.9453	M1M2	IntB-free
86.1636	4.02893	M1M2	IntB-free
86.2776	4.16048	M1M2	IntB-free
86.3915	4.31201	M1M2	IntB-free
86.5055	4.07862	M1M2	IntB-free
86.6195	3.89679	M1M2	IntB-free
86.7335	3.95192	M1M2	IntB-free
86.8474	3.74047	M1M2	IntB-free
86.9614	4.00267	M1M2	IntB-free
87.0754	3.89941	M1M2	IntB-free
87.1893	3.96123	M1M2	IntB-free
87.3033	3.94384	M1M2	IntB-free
87.4173	3.87792	M1M2	IntB-free
87.5313	3.91305	M1M2	IntB-free
87.6452	3.9324	M1M2	IntB-free
87.7592	4.06125	M1M2	IntB-free
87.8732	3.97772	M1M2	IntB-free
87.9872	3.90166	M1M2	IntB-free
88.1011	3.97693	M1M2	IntB-free
88.2151	4.04322	M1M2	IntB-free
88.3291	3.83874	M1M2	IntB-free
88.443	3.89421	M1M2	IntB-free
88.557	3.80413	M1M2	IntB-free
88.671	3.91898	M1M2	IntB-free
88.785	3.97296	M1M2	IntB-free
88.8989	3.99259	M1M2	IntB-free
89.0129	4.14744	M1M2	IntB-free
89.1269	3.81084	M1M2	IntB-free
89.2409	3.97637	M1M2	IntB-free
89.3548	4.12126	M1M2	IntB-free
89.4688	3.94196	M1M2	IntB-free
89.5828	4.06944	M1M2	IntB-free
89.6968	3.98315	M1M2	IntB-free
89.8107	4.03779	M1M2	IntB-free
89.9247	3.83362	M1M2	IntB-free
90.0387	4.03937	M1M2	IntB-free
90.1526	4.11141	M1M2	IntB-free
90.2666	4.01335	M1M2	IntB-free
90.3806	4.18241	M1M2	IntB-free
90.4946	4.03299	M1M2	IntB-free
90.6085	3.99182	M1M2	IntB-free
90.7225	4.06373	M1M2	IntB-free
90.8365	4.01259	M1M2	IntB-free
90.9505	4.2303	M1M2	IntB-free
91.0644	3.94152	M1M2	IntB-free
91.1784	3.97568	M1M2	IntB-free
91.2924	3.94653	M1M2	IntB-free
91.4063	4.07333	M1M2	IntB-free
91.5203	3.89153	M1M2	IntB-free
91.6343	3.95701	M1M2	IntB-free
91.7483	3.9962	M1M2	IntB-free
91.8622	4.32811	M1M2	IntB-free
91.9762	3.90593	M1M2	IntB-free
92.0902	4.07085	M1M2	IntB-free
92.2042	3.84955	M1M2	IntB-free
92.3181	3.83914	M1M2	IntB-free
92.4321	3.8651	M1M2	IntB-free
92.5461	3.93213	M1M2	IntB-free
92.66	4.07355	M1M2	IntB-free
92.774	3.95158	M1M2	IntB-free
92.888	4.01155	M1M2	IntB-free
93.002	4.15498	M1M2	IntB-free
93.1159	4.15879	M1M2	IntB-free
93.2299	3.83399	M1M2	IntB-free
93.3439	4.10219	M1M2	IntB-free
93.4579	3.9018	M1M2	IntB-free
93.5718	3.97129	M1M2	IntB-free
93.6858	3.86146	M1M2	IntB-free
93.7998	3.9379	M1M2	IntB-free
93.9138	4.00143	M1M2	IntB-free
94.0277	3.81687	M1M2	IntB-free
94.1417	3.9149	M1M2	IntB-free
94.2557	3.80836	M1M2	IntB-free
94.3696	3.8505	M1M2	IntB-free
94.4836	3.86903	M1M2	IntB-free
94.5976	3.88279	M1M2	IntB-free
94.7116	3.87841	M1M2	IntB-free
94.8255	4.01069	M1M2	IntB-free
94.9395	3.75595	M1M2	IntB-free
95.0535	3.87045	M1M2	IntB-free
95.1675	3.92106	M1M2	IntB-free
95.2814	3.8822	M1M2	IntB-free
95.3954	4.10407	M1M2	IntB-free
95.5094	3.90053	M1M2	IntB-free
95.6233	3.82005	M1M2	IntB-free
95.7373	3.77025	M1M2	IntB-free
95.8513	3.89383	M1M2	IntB-free
95.9653	3.76525	M1M2	IntB-free
96.0792	3.92792	M1M2	IntB-free
96.1932	3.84932	M1M2	IntB-free
96.3072	3.85846	M1M2	IntB-free
96.4212	3.98648	M1M2	IntB-free
96.5351	4.09525	M1M2	IntB-free
96.6491	3.86962	M1M2	IntB-free
96.7631	3.91603	M1M2	IntB-free
96.8771	3.92998	M1M2	IntB-free
96.991	4.03409	M1M2	IntB-free
97.105	4.02187	M1M2	IntB-free
97.219	3.99106	M1M2	IntB-free
97.3329	3.87114	M1M2	IntB-free
97.4469	4.00495	M1M2	IntB-free
97.5609	3.90104	M1M2	IntB-free
97.6749	3.81677	M1M2	IntB-free
97.7888	3.8267	M1M2	IntB-free
97.9028	3.94418	M1M2	IntB-free
98.0168	3.91552	M1M2	IntB-free
98.1308	3.95897	M1M2	IntB-free
98.2447	3.90274	M1M2	IntB-free
98.3587	3.90702	M1M2	IntB-free
98.4727	3.93065	M1M2	IntB-free
98.5866	3.999	M1M2	IntB-free
98.7006	3.7393	M1M2	IntB-free
98.8146	4.01034	M1M2	IntB-free
98.9286	3.96875	M1M2	IntB-free
99.0425	4.01529	M1M2	IntB-free
99.1565	3.94933	M1M2	IntB-free
99.2705	4.01557	M1M2	IntB-free
99.3845	3.8624	M1M2	IntB-free
99.4984	3.87314	M1M2	IntB-free
99.6124	3.91231	M1M2	IntB-free
99.7264	3.91881	M1M2	IntB-free
99.8403	3.89721	M1M2	IntB-free
99.9543	3.89634	M1M2	IntB-free
100.068	3.89551	M1M2	IntB-free
100.182	3.89585	M1M2	IntB-free
100.296	4.06093	M1M2	IntB-free
100.41	4.0232	M1M2	IntB-free
100.524	3.85651	M1M2	IntB-free
100.638	3.8539	M1M2	IntB-free
100.752	3.8217	M1M2	IntB-free
100.866	3.78232	M1M2	IntB-free
100.98	4.00074	M1M2	IntB-free
101.094	3.95029	M1M2	IntB-free
101.208	3.9891	M1M2	IntB-free
101.322	3.85023	M1M2	IntB-free
101.436	3.88144	M1M2	IntB-free
101.55	4.08826	M1M2	IntB-free
101.664	3.92056	M1M2	IntB-free
101.778	4.06493	M1M2	IntB-free
101.892	3.93291	M1M2	IntB-free
102.006	4.01078	M1M2	IntB-free
102.12	3.83853	M1M2	IntB-free
102.234	3.96141	M1M2	IntB-free
102.348	3.98658	M1M2	IntB-free
102.462	3.83768	M1M2	IntB-free
102.576	3.91791	M1M2	IntB-free
102.69	4.05696	M1M2	IntB-free
102.804	3.80173	M1M2	IntB-free
102.918	3.97039	M1M2	IntB-free
103.032	3.88993	M1M2	IntB-free
103.146	3.90019	M1M2	IntB-free
103.26	3.95306	M1M2	IntB-free
103.374	3.92629	M1M2	IntB-free
103.487	3.90599	M1M2	IntB-free
103.601	3.83671	M1M2	IntB-free
103.715	3.90268	M1M2	IntB-free
103.829	3.97913	M1M2	IntB-free
103.943	3.79844	M1M2	IntB-free
104.057	3.87482	M1M2	IntB-free
104.171	3.8611	M1M2	IntB-free
104.285	3.93923	M1M2	IntB-free
104.399	3.99585	M1M2	IntB-free
104.513	3.84895	M1M2	IntB-free
104.627	3.92861	M1M2	IntB-free
104.741	4.02854	M1M2	IntB-free
104.855	3.89988	M1M2	IntB-free
104.969	3.82506	M1M2	IntB-free
105.083	3.96853	M1M2	IntB-free
105.197	3.94839	M1M2	IntB-free
105.311	4.05644	M1M2	IntB-free
105.425	3.95138	M1M2	IntB-free
105.539	3.90184	M1M2	IntB-free
105.653	3.97425	M1M2	IntB-free
105.767	3.99035	M1M2	IntB-free
105.881	3.88409	M1M2	IntB-free
105.995	3.90241	M1M2	IntB-free
106.109	3.85609	M1M2	IntB-free
106.223	3.99961	M1M2	IntB-free
106.337	3.80426	M1M2	IntB-free
106.451	3.89852	M1M2	IntB-free
106.565	4.01273	M1M2	IntB-free
106.679	3.98497	M1M2	IntB-free
106.793	4.01683	M1M2	IntB-free
106.907	3.88601	M1M2	IntB-free
107.021	3.81708	M1M2	IntB-free
107.135	3.94235	M1M2	IntB-free
107.249	4.05441	M1M2	IntB-free
107.363	3.92293	M1M2	IntB-free
107.477	4.04998	M1M2	IntB-free
107.591	3.97095	M1M2	IntB-free
107.704	3.97048	M1M2	IntB-free
107.818	3.98508	M1M2	IntB-free
107.932	4.01801	M1M2	IntB-free
108.046	3.94628	M1M2	IntB-free
108.16	4.00298	M1M2	IntB-free
108.274	3.95766	M1M2	IntB-free
108.388	4.02109	M1M2	IntB-free
108.502	4.0551	M1M2	IntB-free
108.616	3.95329	M1M2	IntB-free
108.73	3.81675	M1M2	IntB-free
108.844	4.03548	M1M2	IntB-free
108.958	4.016	M1M2	IntB-free
109.072	3.96216	M1M2	IntB-free
109.186	3.97197	M1M2	IntB-free
109.3	3.95303	M1M2	IntB-free
109.414	3.83355	M1M2	IntB-free
109.528	4.0088	M1M2	IntB-free
109.642	4.09473	M1M2	IntB-free
109.756	4.04177	M1M2	IntB-free
109.87	3.84649	M1M2	IntB-free
109.984	3.97891	M1M2	IntB-free
110.098	4.05981	M1M2	IntB-free
110.212	3.92697	M1M2	IntB-free
110.326	3.78839	M1M2	IntB-free
110.44	4.03485	M1M2	IntB-free
110.554	3.90961	M1M2	IntB-free
110.668	3.92077	M1M2	IntB-free
110.782	3.965	M1M2	IntB-free
110.896	4.02544	M1M2	IntB-free
111.01	3.79196	M1M2	IntB-free
111.124	4.0555	M1M2	IntB-free
111.238	3.99768	M1M2	IntB-free
111.352	3.99903	M1M2	IntB-free
111.466	3.9128	M1M2	IntB-free
111.58	3.88384	M1M2	IntB-free
111.694	4.02841	M1M2	IntB-free
111.808	4.10971	M1M2	IntB-free
111.921	3.93308	M1M2	IntB-free
112.035	3.91576	M1M2	IntB-free
112.149	4.12252	M1M2	IntB-free
112.263	3.97734	M1M2	IntB-free
112.377	3.91993	M1M2	IntB-free
112.491	3.96916	M1M2	IntB-free
112.605	3.88006	M1M2	IntB-free
112.719	4.01797	M1M2	IntB-free
112.833	3.94923	M1M2	IntB-free
112.947	3.84814	M1M2	IntB-free
113.061	3.82733	M1M2	IntB-free
113.175	4.03069	M1M2	IntB-free
113.289	3.89109	M1M2	IntB-free
113.403	3.97612	M1M2	IntB-free
113.517	4.04664	M1M2	IntB-free
113.631	3.88236	M1M2	IntB-free
113.745	4.16053	M1M2	IntB-free
113.859	4.03506	M1M2	IntB-free
113.973	4.01363	M1M2	IntB-free
114.087	3.97648	M1M2	IntB-free
114.201	3.93278	M1M2	IntB-free
114.315	3.96496	M1M2	IntB-free
114.429	4.16008	M1M2	IntB-free
114.543	4.09544	M1M2	IntB-free
114.657	3.82859	M1M2	IntB-free
114.771	3.88196	M1M2	IntB-free
114.885	3.90241	M1M2	IntB-free
114.999	3.84607	M1M2	IntB-free
115.113	3.84349	M1M2	IntB-free
115.227	4.09075	M1M2	IntB-free
115.341	3.94088	M1M2	IntB-free
115.455	3.99148	M1M2	IntB-free
115.569	3.92955	M1M2	IntB-free
115.683	3.93257	M1M2	IntB-free
115.797	3.97456	M1M2	IntB-free
115.911	3.9898	M1M2	IntB-free
116.025	3.87423	M1M2	IntB-free
116.138	4.02901	M1M2	IntB-free
116.252	4.02479	M1M2	IntB-free
116.366	3.88953	M1M2	IntB-free
116.48	3.87868	M1M2	IntB-free
116.594	3.95668	M1M2	IntB-free
116.708	4.01619	M1M2	IntB-free
116.822	4.04841	M1M2	IntB-free
116.936	3.88423	M1M2	IntB-free
117.05	3.93718	M1M2	IntB-free
117.164	3.73129	M1M2	IntB-free
117.278	3.84882	M1M2	IntB-free
117.392	3.93982	M1M2	IntB-free
117.506	3.77436	M1M2	IntB-free
117.62	3.89733	M1M2	IntB-free
117.734	3.93497	M1M2	IntB-free
117.848	3.98127	M1M2	IntB-free
117.962	3.85508	M1M2	IntB-free
118.076	3.9087	M1M2	IntB-free
118.19	3.78971	M1M2	IntB-free
118.304	3.97841	M1M2	IntB-free
118.418	3.83326	M1M2	IntB-free
118.532	3.84427	M1M2	IntB-free
118.646	3.89939	M1M2	IntB-free
118.76	3.9755	M1M2	IntB-free
118.874	4.04	M1M2	IntB-free
118.988	3.91948	M1M2	IntB-free
119.102	3.89568	M1M2	IntB-free
119.216	4.01455	M1M2	IntB-free
119.33	4.02737	M1M2	IntB-free
119.444	3.97613	M1M2	IntB-free
119.558	3.9772	M1M2	IntB-free
119.672	4.01898	M1M2	IntB-free
119.786	3.88132	M1M2	IntB-free
119.9	4.03695	M1M2	IntB-free
120.014	3.92302	M1M2	IntB-free
120.128	3.89563	M1M2	IntB-free
120.242	3.95844	M1M2	IntB-free
120.355	3.84153	M1M2	IntB-free
120.469	3.83746	M1M2	IntB-free
120.583	3.92202	M1M2	IntB-free
120.697	4.10299	M1M2	IntB-free
120.811	3.85765	M1M2	IntB-free
120.925	3.9862	M1M2	IntB-free
121.039	3.90004	M1M2	IntB-free
121.153	4.02846	M1M2	IntB-free
121.267	4.02932	M1M2	IntB-free
121.381	4.06308	M1M2	IntB-free
121.495	3.96394	M1M2	IntB-free
121.609	4.01947	M1M2	IntB-free
121.723	3.87026	M1M2	IntB-free
121.837	3.93097	M1M2	IntB-free
121.951	4.00373	M1M2	IntB-free
122.065	3.96041	M1M2	IntB-free
122.179	4.01866	M1M2	IntB-free
122.293	4.0125	M1M2	IntB-free
122.407	4.13637	M1M2	IntB-free
122.521	4.08234	M1M2	IntB-free
122.635	4.04328	M1M2	IntB-free
122.749	3.96514	M1M2	IntB-free
122.863	4.0817	M1M2	IntB-free
122.977	3.99489	M1M2	IntB-free
123.091	3.90747	M1M2	IntB-free
123.205	3.9155	M1M2	IntB-free
123.319	3.95549	M1M2	IntB-free
123.433	4.00282	M1M2	IntB-free
123.547	4.06904	M1M2	IntB-free
123.661	4.15699	M1M2	IntB-free
123.775	4.06768	M1M2	IntB-free
123.889	3.95879	M1M2	IntB-free
124.003	4.00669	M1M2	IntB-free
124.117	3.87026	M1M2	IntB-free
124.231	4.15053	M1M2	IntB-free
124.345	4.04613	M1M2	IntB-free
124.459	3.9037	M1M2	IntB-free
124.572	4.03907	M1M2	IntB-free
124.686	3.99162	M1M2	IntB-free
124.8	4.12533	M1M2	IntB-free
124.914	3.91224	M1M2	IntB-free
125.028	3.98062	M1M2	IntB-free
125.142	4.05848	M1M2	IntB-free
125.256	3.91604	M1M2	IntB-free
125.37	4.01066	M1M2	IntB-free
125.484	4.05571	M1M2	IntB-free
125.598	4.0441	M1M2	IntB-free
125.712	3.92997	M1M2	IntB-free
125.826	3.92006	M1M2	IntB-free
125.94	3.8194	M1M2	IntB-free
126.054	4.04026	M1M2	IntB-free
126.168	4.03594	M1M2	IntB-free
126.282	3.95534	M1M2	IntB-free
126.396	3.9432	M1M2	IntB-free
126.51	4.05764	M1M2	IntB-free
126.624	3.91777	M1M2	IntB-free
126.738	3.96741	M1M2	IntB-free
126.852	3.92481	M1M2	IntB-free
126.966	3.92193	M1M2	IntB-free
127.08	3.82466	M1M2	IntB-free
127.194	3.95157	M1M2	IntB-free
127.308	3.93827	M1M2	IntB-free
127.422	3.99129	M1M2	IntB-free
127.536	4.02074	M1M2	IntB-free
127.65	3.97746	M1M2	IntB-free
127.764	3.92915	M1M2	IntB-free
127.878	3.95676	M1M2	IntB-free
127.992	3.97719	M1M2	IntB-free
128.106	3.9792	M1M2	IntB-free
128.22	4.06401	M1M2	IntB-free
128.334	4.103	M1M2	IntB-free
128.448	4.10542	M1M2	IntB-free
128.562	3.9203	M1M2	IntB-free
128.676	3.96265	M1M2	IntB-free
128.789	3.94258	M1M2	IntB-free
128.903	4.00049	M1M2	IntB-free
129.017	4.08319	M1M2	IntB-free
129.131	3.88059	M1M2	IntB-free
129.245	3.92017	M1M2	IntB-free
129.359	4.00427	M1M2	IntB-free
129.473	3.94143	M1M2	IntB-free
129.587	3.89158	M1M2	IntB-free
129.701	3.9583	M1M2	IntB-free
129.815	3.81851	M1M2	IntB-free
129.929	3.9161	M1M2	IntB-free
130.043	4.09524	M1M2	IntB-free
130.157	3.91227	M1M2	IntB-free
130.271	4.15829	M1M2	IntB-free
130.385	3.87195	M1M2	IntB-free
130.499	4.03905	M1M2	IntB-free
130.613	3.98031	M1M2	IntB-free
130.727	3.86677	M1M2	IntB-free
130.841	3.80411	M1M2	IntB-free
130.955	3.97328	M1M2	IntB-free
131.069	3.99192	M1M2	IntB-free
131.183	4.00605	M1M2	IntB-free
131.297	4.05569	M1M2	IntB-free
131.411	3.8735	M1M2	IntB-free
131.525	3.84992	M1M2	IntB-free
131.639	3.79653	M1M2	IntB-free
131.753	3.91448	M1M2	IntB-free
131.867	3.78483	M1M2	IntB-free
131.981	4.02387	M1M2	IntB-free
132.095	4.00515	M1M2	IntB-free
132.209	3.932	M1M2	IntB-free
132.323	4.07097	M1M2	IntB-free
132.437	3.83067	M1M2	IntB-free
132.551	4.04678	M1M2	IntB-free
132.665	3.8075	M1M2	IntB-free
132.779	3.82008	M1M2	IntB-free
132.893	4.05273	M1M2	IntB-free
133.006	3.97843	M1M2	IntB-free
133.12	4.10398	M1M2	IntB-free
133.234	3.96044	M1M2	IntB-free
133.348	3.96228	M1M2	IntB-free
133.462	3.9416	M1M2	IntB-free
133.576	3.97784	M1M2	IntB-free
133.69	3.91405	M1M2	IntB-free
133.804	3.89287	M1M2	IntB-free
133.918	4.0238	M1M2	IntB-free
134.032	4.0789	M1M2	IntB-free
134.146	4.06548	M1M2	IntB-free
134.26	3.93253	M1M2	IntB-free
134.374	3.8396	M1M2	IntB-free
134.488	3.84058	M1M2	IntB-free
134.602	4.06777	M1M2	IntB-free
134.716	4.06003	M1M2	IntB-free
134.83	3.74716	M1M2	IntB-free
134.944	3.94142	M1M2	IntB-free
135.058	3.82035	M1M2	IntB-free
135.172	3.94528	M1M2	IntB-free
135.286	3.95173	M1M2	IntB-free
135.4	3.9693	M1M2	IntB-free
135.514	4.04289	M1M2	IntB-free
135.628	3.95244	M1M2	IntB-free
135.742	4.053	M1M2	IntB-free
135.856	3.94884	M1M2	IntB-free
135.97	4.01515	M1M2	IntB-free
136.084	3.96019	M1M2	IntB-free
136.198	3.89473	M1M2	IntB-free
136.312	3.81931	M1M2	IntB-free
136.426	3.94284	M1M2	IntB-free
136.54	3.83249	M1M2	IntB-free
136.654	4.02106	M1M2	IntB-free
136.768	3.9153	M1M2	IntB-free
136.882	3.90097	M1M2	IntB-free
136.996	4.10307	M1M2	IntB-free
137.11	3.95707	M1M2	IntB-free
137.223	4.0295	M1M2	IntB-free
137.337	3.96426	M1M2	IntB-free
137.451	3.98813	M1M2	IntB-free
137.565	3.90283	M1M2	IntB-free
137.679	3.77784	M1M2	IntB-free
137.793	3.94945	M1M2	IntB-free
137.907	3.84632	M1M2	IntB-free
138.021	3.77451	M1M2	IntB-free
138.135	3.908	M1M2	IntB-free
138.249	3.90428	M1M2	IntB-free
138.363	3.99565	M1M2	IntB-free
138.477	3.90686	M1M2	IntB-free
138.591	3.84195	M1M2	IntB-free
138.705	3.90152	M1M2	IntB-free
138.819	3.88281	M1M2	IntB-free
138.933	3.81125	M1M2	IntB-free
139.047	3.82829	M1M2	IntB-free
139.161	3.92176	M1M2	IntB-free
139.275	3.85426	M1M2	IntB-free
139.389	3.88503	M1M2	IntB-free
139.503	3.91671	M1M2	IntB-free
139.617	3.93736	M1M2	IntB-free
139.731	3.96066	M1M2	IntB-free
139.845	4.07595	M1M2	IntB-free
139.959	3.93816	M1M2	IntB-free
140.073	3.96435	M1M2	IntB-free
140.187	3.84768	M1M2	IntB-free
140.301	3.90867	M1M2	IntB-free
140.415	3.89392	M1M2	IntB-free
140.529	3.90847	M1M2	IntB-free
140.643	3.88784	M1M2	IntB-free
140.757	3.95592	M1M2	IntB-free
140.871	3.96019	M1M2	IntB-free
140.985	4.05538	M1M2	IntB-free
141.099	3.9029	M1M2	IntB-free
141.213	3.94686	M1M2	IntB-free
141.327	4.14798	M1M2	IntB-free
141.44	3.93611	M1M2	IntB-free
141.554	4.09005	M1M2	IntB-free
141.668	3.96168	M1M2	IntB-free
141.782	3.92432	M1M2	IntB-free
141.896	3.83668	M1M2	IntB-free
142.01	3.86169	M1M2	IntB-free
142.124	3.99135	M1M2	IntB-free
142.238	4.09425	M1M2	IntB-free
142.352	3.74116	M1M2	IntB-free
142.466	3.91718	M1M2	IntB-free
142.58	3.98755	M1M2	IntB-free
142.694	3.87883	M1M2	IntB-free
142.808	3.87249	M1M2	IntB-free
142.922	3.89432	M1M2	IntB-free
143.036	3.92346	M1M2	IntB-free
143.15	3.78984	M1M2	IntB-free
143.264	3.8668	M1M2	IntB-free
143.378	3.89687	M1M2	IntB-free
143.492	4.01538	M1M2	IntB-free
143.606	4.10046	M1M2	IntB-free
143.72	3.94617	M1M2	IntB-free
143.834	3.91218	M1M2	IntB-free
143.948	4.01176	M1M2	IntB-free
144.062	3.98653	M1M2	IntB-free
144.176	3.83528	M1M2	IntB-free
144.29	3.85286	M1M2	IntB-free
144.404	4.15898	M1M2	IntB-free
144.518	3.90558	M1M2	IntB-free
144.632	3.97152	M1M2	IntB-free
144.746	3.85419	M1M2	IntB-free
144.86	3.9868	M1M2	IntB-free
144.974	4.00509	M1M2	IntB-free
145.088	3.98783	M1M2	IntB-free
145.202	4.02698	M1M2	IntB-free
145.316	4.01863	M1M2	IntB-free
145.43	3.886	M1M2	IntB-free
145.544	3.84092	M1M2	IntB-free
145.657	3.83728	M1M2	IntB-free
145.771	3.79429	M1M2	IntB-free
145.885	4.02193	M1M2	IntB-free
145.999	3.80383	M1M2	IntB-free
146.113	3.88503	M1M2	IntB-free
146.227	3.96936	M1M2	IntB-free
146.341	3.85512	M1M2	IntB-free
146.455	4.0628	M1M2	IntB-free
146.569	3.81015	M1M2	IntB-free
146.683	3.85627	M1M2	IntB-free
146.797	3.97516	M1M2	IntB-free
146.911	4.03208	M1M2	IntB-free
147.025	4.03279	M1M2	IntB-free
147.139	4.02475	M1M2	IntB-free
147.253	3.98433	M1M2	IntB-free
147.367	4.02004	M1M2	IntB-free
147.481	3.99322	M1M2	IntB-free
147.595	3.88932	M1M2	IntB-free
147.709	3.9763	M1M2	IntB-free
147.823	4.00177	M1M2	IntB-free
147.937	3.96443	M1M2	IntB-free
148.051	3.95915	M1M2	IntB-free
148.165	3.93981	M1M2	IntB-free
148.279	4.02349	M1M2	IntB-free
148.393	3.88201	M1M2	IntB-free
148.507	3.92017	M1M2	IntB-free
148.621	3.96657	M1M2	IntB-free
148.735	3.97575	M1M2	IntB-free
148.849	3.89365	M1M2	IntB-free
148.963	3.90282	M1M2	IntB-free
149.077	3.90496	M1M2	IntB-free
149.191	4.08349	M1M2	IntB-free
149.305	3.89471	M1M2	IntB-free
149.419	3.95574	M1M2	IntB-free
149.533	4.00152	M1M2	IntB-free
149.647	3.8548	M1M2	IntB-free
149.761	3.93109	M1M2	IntB-free
149.874	3.94978	M1M2	IntB-free
149.988	3.9488	M1M2	IntB-free
150.102	3.99644	M1M2	IntB-free
150.216	3.95196	M1M2	IntB-free
150.33	3.92229	M1M2	IntB-free
150.444	3.96495	M1M2	IntB-free
150.558	3.76017	M1M2	IntB-free
150.672	3.96105	M1M2	IntB-free
150.786	3.96318	M1M2	IntB-free
150.9	3.94056	M1M2	IntB-free
151.014	3.96321	M1M2	IntB-free
151.128	4.14219	M1M2	IntB-free
151.242	3.94408	M1M2	IntB-free
151.356	3.93748	M1M2	IntB-free
151.47	3.9562	M1M2	IntB-free
151.584	3.93186	M1M2	IntB-free
151.698	4.05171	M1M2	IntB-free
151.812	3.95345	M1M2	IntB-free
151.926	3.90523	M1M2	IntB-free
152.04	4.08791	M1M2	IntB-free
152.154	3.92878	M1M2	IntB-free
152.268	3.96609	M1M2	IntB-free
152.382	3.98695	M1M2	IntB-free
152.496	3.86409	M1M2	IntB-free
152.61	4.09746	M1M2	IntB-free
152.724	3.93486	M1M2	IntB-free
152.838	4.00919	M1M2	IntB-free
152.952	4.12466	M1M2	IntB-free
153.066	4.04824	M1M2	IntB-free
153.18	4.13069	M1M2	IntB-free
153.294	3.98386	M1M2	IntB-free
153.408	4.04791	M1M2	IntB-free
153.522	3.82376	M1M2	IntB-free
153.636	3.83266	M1M2	IntB-free
153.75	4.16521	M1M2	IntB-free
153.864	3.79446	M1M2	IntB-free
153.978	3.93376	M1M2	IntB-free
154.091	3.84223	M1M2	IntB-free
154.205	3.92204	M1M2	IntB-free
154.319	3.92275	M1M2	IntB-free
154.433	3.91565	M1M2	IntB-free
154.547	3.91178	M1M2	IntB-free
154.661	3.97519	M1M2	IntB-free
154.775	3.78522	M1M2	IntB-free
154.889	3.97279	M1M2	IntB-free
155.003	4.00209	M1M2	IntB-free
155.117	3.89196	M1M2	IntB-free
155.231	3.90567	M1M2	IntB-free
155.345	3.94805	M1M2	IntB-free
155.459	3.88734	M1M2	IntB-free
155.573	3.91184	M1M2	IntB-free
155.687	4.01063	M1M2	IntB-free
155.801	3.93241	M1M2	IntB-free
155.915	3.98628	M1M2	IntB-free
156.029	3.93696	M1M2	IntB-free
156.143	4.10072	M1M2	IntB-free
156.257	3.9017	M1M2	IntB-free
156.371	3.9438	M1M2	IntB-free
156.485	3.88205	M1M2	IntB-free
156.599	4.02799	M1M2	IntB-free
156.713	3.84885	M1M2	IntB-free
156.827	3.75151	M1M2	IntB-free
156.941	3.89182	M1M2	IntB-free
157.055	4.03802	M1M2	IntB-free
157.169	4.0811	M1M2	IntB-free
157.283	4.06093	M1M2	IntB-free
157.397	3.917	M1M2	IntB-free
157.511	3.95216	M1M2	IntB-free
157.625	3.91889	M1M2	IntB-free
157.739	3.90775	M1M2	IntB-free
157.853	4.0585	M1M2	IntB-free
157.967	3.88702	M1M2	IntB-free
158.081	3.91606	M1M2	IntB-free
158.195	3.91175	M1M2	IntB-free
158.308	4.02861	M1M2	IntB-free
158.422	3.9193	M1M2	IntB-free
158.536	3.82198	M1M2	IntB-free
158.65	3.80723	M1M2	IntB-free
158.764	4.05587	M1M2	IntB-free
158.878	3.97884	M1M2	IntB-free
158.992	3.88504	M1M2	IntB-free
159.106	3.97023	M1M2	IntB-free
159.22	3.93386	M1M2	IntB-free
159.334	4.06491	M1M2	IntB-free
159.448	3.93938	M1M2	IntB-free
159.562	4.0292	M1M2	IntB-free
159.676	3.9247	M1M2	IntB-free
159.79	3.85207	M1M2	IntB-free
159.904	3.94841	M1M2	IntB-free
160.018	3.95102	M1M2	IntB-free
160.132	3.87346	M1M2	IntB-free
160.246	3.96918	M1M2	IntB-free
160.36	3.92693	M1M2	IntB-free
160.474	3.82597	M1M2	IntB-free
160.588	4.0412	M1M2	IntB-free
160.702	3.97107	M1M2	IntB-free
160.816	4.04023	M1M2	IntB-free
160.93	4.02483	M1M2	IntB-free
161.044	3.95833	M1M2	IntB-free
161.158	3.91418	M1M2	IntB-free
161.272	4.01584	M1M2	IntB-free
161.386	3.80017	M1M2	IntB-free
161.5	3.95314	M1M2	IntB-free
161.614	3.8343	M1M2	IntB-free
161.728	3.93603	M1M2	IntB-free
161.842	3.88929	M1M2	IntB-free
161.956	3.96925	M1M2	IntB-free
162.07	3.83692	M1M2	IntB-free
162.184	3.93682	M1M2	IntB-free
162.298	4.00542	M1M2	IntB-free
162.412	3.77997	M1M2	IntB-free
162.525	3.85797	M1M2	IntB-free
162.639	3.85479	M1M2	IntB-free
162.753	3.91079	M1M2	IntB-free
162.867	4.11134	M1M2	IntB-free
162.981	3.92389	M1M2	IntB-free
163.095	3.89823	M1M2	IntB-free
163.209	4.05119	M1M2	IntB-free
163.323	4.04361	M1M2	IntB-free
163.437	3.95714	M1M2	IntB-free
163.551	3.98916	M1M2	IntB-free
163.665	3.84353	M1M2	IntB-free
163.779	4.06322	M1M2	IntB-free
163.893	3.80374	M1M2	IntB-free
164.007	4.05215	M1M2	IntB-free
164.121	3.98286	M1M2	IntB-free
164.235	3.96953	M1M2	IntB-free
164.349	3.89549	M1M2	IntB-free
164.463	3.94295	M1M2	IntB-free
164.577	3.99464	M1M2	IntB-free
164.691	3.88986	M1M2	IntB-free
164.805	3.80852	M1M2	IntB-free
164.919	3.98818	M1M2	IntB-free
165.033	4.07517	M1M2	IntB-free
165.147	3.95897	M1M2	IntB-free
165.261	3.91508	M1M2	IntB-free
165.375	3.93688	M1M2	IntB-free
165.489	3.94246	M1M2	IntB-free
165.603	3.9447	M1M2	IntB-free
165.717	3.97628	M1M2	IntB-free
165.831	4.03842	M1M2	IntB-free
165.945	3.95866	M1M2	IntB-free
166.059	4.03253	M1M2	IntB-free
166.173	4.00117	M1M2	IntB-free
166.287	3.91519	M1M2	IntB-free
166.401	3.89785	M1M2	IntB-free
166.515	3.92825	M1M2	IntB-free
166.629	4.00575	M1M2	IntB-free
166.742	4.08594	M1M2	IntB-free
166.856	3.86641	M1M2	IntB-free
166.97	3.88531	M1M2	IntB-free
167.084	3.95446	M1M2	IntB-free
167.198	3.90979	M1M2	IntB-free
167.312	3.8344	M1M2	IntB-free
167.426	3.94776	M1M2	IntB-free
167.54	3.91095	M1M2	IntB-free
167.654	3.93165	M1M2	IntB-free
167.768	4.14884	M1M2	IntB-free
167.882	3.99865	M1M2	IntB-free
167.996	3.92626	M1M2	IntB-free
168.11	4.07926	M1M2	IntB-free
168.224	3.99932	M1M2	IntB-free
168.338	3.9349	M1M2	IntB-free
168.452	3.91493	M1M2	IntB-free
168.566	4.08035	M1M2	IntB-free
168.68	4.00741	M1M2	IntB-free
168.794	3.86468	M1M2	IntB-free
168.908	4.01483	M1M2	IntB-free
169.022	3.89832	M1M2	IntB-free
169.136	3.95919	M1M2	IntB-free
169.25	3.88862	M1M2	IntB-free
169.364	3.87913	M1M2	IntB-free
169.478	3.8247	M1M2	IntB-free
169.592	3.92425	M1M2	IntB-free
169.706	3.91618	M1M2	IntB-free
169.82	3.9476	M1M2	IntB-free
169.934	3.91506	M1M2	IntB-free
170.048	3.98374	M1M2	IntB-free
170.162	3.9407	M1M2	IntB-free
170.276	3.91191	M1M2	IntB-free
170.39	4.03292	M1M2	IntB-free
170.504	3.80964	M1M2	IntB-free
170.618	4.09664	M1M2	IntB-free
170.732	3.94449	M1M2	IntB-free
170.846	3.95086	M1M2	IntB-free
170.96	4.07607	M1M2	IntB-free
171.073	3.94996	M1M2	IntB-free
171.187	3.88731	M1M2	IntB-free
171.301	4.06163	M1M2	IntB-free
171.415	3.99027	M1M2	IntB-free
171.529	3.87717	M1M2	IntB-free
171.643	3.99107	M1M2	IntB-free
171.757	4.02782	M1M2	IntB-free
171.871	3.84265	M1M2	IntB-free
171.985	3.90437	M1M2	IntB-free
172.099	3.98352	M1M2	IntB-free
172.213	3.93056	M1M2	IntB-free
172.327	3.85175	M1M2	IntB-free
172.441	4.06372	M1M2	IntB-free
172.555	4.03133	M1M2	IntB-free
172.669	3.77569	M1M2	IntB-free
172.783	4.02704	M1M2	IntB-free
172.897	4.01741	M1M2	IntB-free
173.011	3.93899	M1M2	IntB-free
173.125	3.92135	M1M2	IntB-free
173.239	3.92211	M1M2	IntB-free
173.353	3.94333	M1M2	IntB-free
173.467	3.92853	M1M2	IntB-free
173.581	4.04727	M1M2	IntB-free
173.695	4.07754	M1M2	IntB-free
173.809	4.06466	M1M2	IntB-free
173.923	3.84728	M1M2	IntB-free
174.037	3.90052	M1M2	IntB-free
174.151	3.99419	M1M2	IntB-free
174.265	3.90094	M1M2	IntB-free
174.379	3.88546	M1M2	IntB-free
174.493	4.15992	M1M2	IntB-free
174.607	3.93964	M1M2	IntB-free
174.721	4.00544	M1M2	IntB-free
174.835	4.00343	M1M2	IntB-free
174.949	3.95721	M1M2	IntB-free
175.063	3.90453	M1M2	IntB-free
175.177	3.97008	M1M2	IntB-free
175.29	3.94002	M1M2	IntB-free
175.404	4.00132	M1M2	IntB-free
175.518	4.00378	M1M2	IntB-free
175.632	4.08438	M1M2	IntB-free
175.746	3.97638	M1M2	IntB-free
175.86	4.10753	M1M2	IntB-free
175.974	4.06787	M1M2	IntB-free
176.088	3.98042	M1M2	IntB-free
176.202	3.9488	M1M2	IntB-free
176.316	3.99745	M1M2	IntB-free
176.43	4.04448	M1M2	IntB-free
176.544	3.93763	M1M2	IntB-free
176.658	3.99967	M1M2	IntB-free
176.772	4.11426	M1M2	IntB-free
176.886	4.03143	M1M2	IntB-free
177	4.15248	M1M2	IntB-free
177.114	4.00941	M1M2	IntB-free
177.228	3.90421	M1M2	IntB-free
177.342	3.95104	M1M2	IntB-free
177.456	4.02657	M1M2	IntB-free
177.57	4.00741	M1M2	IntB-free
177.684	3.92087	M1M2	IntB-free
177.798	4.02047	M1M2	IntB-free
177.912	4.13401	M1M2	IntB-free
178.026	4.06607	M1M2	IntB-free
178.14	3.94676	M1M2	IntB-free
178.254	3.91592	M1M2	IntB-free
178.368	3.91164	M1M2	IntB-free
178.482	3.98935	M1M2	IntB-free
178.596	3.90217	M1M2	IntB-free
178.71	4.0857	M1M2	IntB-free
178.824	4.0617	M1M2	IntB-free
178.938	3.87009	M1M2	IntB-free
179.052	3.99272	M1M2	IntB-free
179.166	3.96428	M1M2	IntB-free
179.28	3.93374	M1M2	IntB-free
179.394	3.95375	M1M2	IntB-free
179.507	4.0762	M1M2	IntB-free
179.621	4.006	M1M2	IntB-free
179.735	3.94021	M1M2	IntB-free
179.849	3.96036	M1M2	IntB-free
179.963	4.0164	M1M2	IntB-free
180.077	3.91666	M1M2	IntB-free
180.191	3.92312	M1M2	IntB-free
180.305	3.9533	M1M2	IntB-free
180.419	4.00198	M1M2	IntB-free
180.533	4.03133	M1M2	IntB-free
180.647	3.98163	M1M2	IntB-free
180.761	3.81897	M1M2	IntB-free
180.875	4.08832	M1M2	IntB-free
180.989	4.08178	M1M2	IntB-free
181.103	4.06462	M1M2	IntB-free
181.217	3.7281	M1M2	IntB-free
181.331	4.08	M1M2	IntB-free
181.445	3.85559	M1M2	IntB-free
181.559	3.95447	M1M2	IntB-free
181.673	3.98077	M1M2	IntB-free
181.787	3.96197	M1M2	IntB-free
181.901	4.0441	M1M2	IntB-free
182.015	4.14783	M1M2	IntB-free
182.129	4.09586	M1M2	IntB-free
182.243	3.78659	M1M2	IntB-free
182.357	3.90337	M1M2	IntB-free
182.471	3.95376	M1M2	IntB-free
182.585	3.94122	M1M2	IntB-free
182.699	3.93378	M1M2	IntB-free
182.813	3.93133	M1M2	IntB-free
182.927	3.87783	M1M2	IntB-free
183.041	3.915	M1M2	IntB-free
183.155	3.90088	M1M2	IntB-free
183.269	3.99981	M1M2	IntB-free
183.383	4.15125	M1M2	IntB-free
183.497	3.85855	M1M2	IntB-free
183.611	3.96419	M1M2	IntB-free
183.724	4.02235	M1M2	IntB-free
183.838	3.95413	M1M2	IntB-free
183.952	3.96379	M1M2	IntB-free
184.066	3.98571	M1M2	IntB-free
184.18	4.14381	M1M2	IntB-free
184.294	4.03089	M1M2	IntB-free
184.408	4.05748	M1M2	IntB-free
184.522	4.15274	M1M2	IntB-free
184.636	4.10006	M1M2	IntB-free
184.75	3.94645	M1M2	IntB-free
184.864	4.0671	M1M2	IntB-free
184.978	4.06206	M1M2	IntB-free
185.092	3.9253	M1M2	IntB-free
185.206	4.03743	M1M2	IntB-free
185.32	4.11109	M1M2	IntB-free
185.434	4.00201	M1M2	IntB-free
185.548	3.98862	M1M2	IntB-free
185.662	3.97196	M1M2	IntB-free
185.776	4.31159	M1M2	IntB-free
185.89	4.2603	M1M2	IntB-free
186.004	3.96292	M1M2	IntB-free
186.118	3.97694	M1M2	IntB-free
186.232	3.8229	M1M2	IntB-free
186.346	4.16003	M1M2	IntB-free
186.46	4.57588	M1M2	IntB-free
186.574	4.25999	M1M2	IntB-free
186.688	4.22238	M1M2	IntB-free
186.802	4.05301	M1M2	IntB-free
186.916	3.9773	M1M2	IntB-free
187.03	3.87902	M1M2	IntB-free
187.144	3.96174	M1M2	IntB-free
187.258	4.10436	M1M2	IntB-free
187.372	4.34034	M1M2	IntB-free
187.486	4.20306	M1M2	IntB-free
187.6	4.58217	M1M2	IntB-free
187.714	4.06517	M1M2	IntB-free
187.828	3.99304	M1M2	IntB-free
187.941	3.99997	M1M2	IntB-free
188.055	4.27119	M1M2	IntB-free
188.169	3.97438	M1M2	IntB-free
188.283	4.09289	M1M2	IntB-free
188.397	4.18598	M1M2	IntB-free
188.511	4.19223	M1M2	IntB-free
188.625	4.25684	M1M2	IntB-free
188.739	4.13306	M1M2	IntB-free
188.853	3.8602	M1M2	IntB-free
188.967	4.04228	M1M2	IntB-free
189.081	3.95887	M1M2	IntB-free
189.195	3.98165	M1M2	IntB-free
189.309	4.05407	M1M2	IntB-free
189.423	3.93466	M1M2	IntB-free
189.537	4.12648	M1M2	IntB-free
189.651	3.86041	M1M2	IntB-free
189.765	3.99394	M1M2	IntB-free
189.879	4.13328	M1M2	IntB-free
189.993	3.96473	M1M2	IntB-free
190.107	3.76438	M1M2	IntB-free
190.221	4.14137	M1M2	IntB-free
190.335	4.63572	M1M2	IntB-free
190.449	3.98222	M1M2	IntB-free
190.563	3.98366	M1M2	IntB-free
190.677	3.94845	M1M2	IntB-free
190.791	3.97267	M1M2	IntB-free
190.905	3.99365	M1M2	IntB-free
191.019	4.02	M1M2	IntB-free
191.133	3.9947	M1M2	IntB-free
191.247	3.95305	M1M2	IntB-free
191.361	4.0009	M1M2	IntB-free
191.475	4.01256	M1M2	IntB-free
191.589	4.08678	M1M2	IntB-free
191.703	4.03368	M1M2	IntB-free
191.817	4.04852	M1M2	IntB-free
191.931	3.99471	M1M2	IntB-free
192.045	4.05451	M1M2	IntB-free
192.158	3.90515	M1M2	IntB-free
192.272	4.05995	M1M2	IntB-free
192.386	4.12013	M1M2	IntB-free
192.5	3.95309	M1M2	IntB-free
192.614	4.14096	M1M2	IntB-free
192.728	3.98538	M1M2	IntB-free
192.842	3.92346	M1M2	IntB-free
192.956	3.97295	M1M2	IntB-free
193.07	4.02241	M1M2	IntB-free
193.184	4.14637	M1M2	IntB-free
193.298	3.90282	M1M2	IntB-free
193.412	4.19961	M1M2	IntB-free
193.526	3.99136	M1M2	IntB-free
193.64	4.14519	M1M2	IntB-free
193.754	4.13487	M1M2	IntB-free
193.868	4.26124	M1M2	IntB-free
193.982	4.12247	M1M2	IntB-free
194.096	4.22175	M1M2	IntB-free
194.21	4.37417	M1M2	IntB-free
194.324	4.00668	M1M2	IntB-free
194.438	3.95768	M1M2	IntB-free
194.552	3.92865	M1M2	IntB-free
194.666	3.99424	M1M2	IntB-free
194.78	4.0393	M1M2	IntB-free
194.894	3.98699	M1M2	IntB-free
195.008	4.05801	M1M2	IntB-free
195.122	3.92708	M1M2	IntB-free
195.236	3.95087	M1M2	IntB-free
195.35	3.96977	M1M2	IntB-free
195.464	4.05452	M1M2	IntB-free
195.578	4.047	M1M2	IntB-free
195.692	4.11968	M1M2	IntB-free
195.806	3.92828	M1M2	IntB-free
195.92	3.93009	M1M2	IntB-free
196.034	4.13518	M1M2	IntB-free
196.148	4.12377	M1M2	IntB-free
196.262	4.03494	M1M2	IntB-free
196.375	4.67923	M1M2	IntB-free
196.489	4.29334	M1M2	IntB-free
196.603	4.31442	M1M2	IntB-free
196.717	4.27956	M1M2	IntB-free
196.831	4.06832	M1M2	IntB-free
196.945	3.92401	M1M2	IntB-free
197.059	3.96874	M1M2	IntB-free
197.173	3.94643	M1M2	IntB-free
197.287	4.09255	M1M2	IntB-free
197.401	3.99658	M1M2	IntB-free
197.515	3.9978	M1M2	IntB-free
197.629	3.96631	M1M2	IntB-free
197.743	3.92358	M1M2	IntB-free
197.857	4.13728	M1M2	IntB-free
197.971	4.01359	M1M2	IntB-free
198.085	3.87813	M1M2	IntB-free
198.199	3.89323	M1M2	IntB-free
198.313	4.04659	M1M2	IntB-free
198.427	3.95845	M1M2	IntB-free
198.541	3.92919	M1M2	IntB-free
198.655	4.02505	M1M2	IntB-free
198.769	3.97327	M1M2	IntB-free
198.883	4.04718	M1M2	IntB-free
198.997	4.24238	M1M2	IntB-free
199.111	4.79535	M1M2	IntB-free
199.225	4.34712	M1M2	IntB-free
199.339	3.98043	M1M2	IntB-free
199.453	4.07558	M1M2	IntB-free
199.567	4.11817	M1M2	IntB-free
199.681	3.9633	M1M2	IntB-free
199.795	3.93009	M1M2	IntB-free
199.909	3.99315	M1M2	IntB-free
200.023	3.89456	M1M2	IntB-free
200.137	3.80063	M1M2	IntB-free
200.251	4.09211	M1M2	IntB-free
200.365	3.93337	M1M2	IntB-free
200.479	4.02834	M1M2	IntB-free
200.592	3.97744	M1M2	IntB-free
200.706	3.93485	M1M2	IntB-free
200.82	3.91857	M1M2	IntB-free
200.934	4.04131	M1M2	IntB-free
201.048	3.97249	M1M2	IntB-free
201.162	3.96494	M1M2	IntB-free
201.276	3.93211	M1M2	IntB-free
201.39	4.0291	M1M2	IntB-free
201.504	3.95732	M1M2	IntB-free
201.618	4.00727	M1M2	IntB-free
201.732	4.02896	M1M2	IntB-free
201.846	3.99329	M1M2	IntB-free
201.96	4.04726	M1M2	IntB-free
202.074	4.0167	M1M2	IntB-free
202.188	4.02309	M1M2	IntB-free
202.302	4.23722	M1M2	IntB-free
202.416	3.96662	M1M2	IntB-free
202.53	4.00089	M1M2	IntB-free
202.644	4.04952	M1M2	IntB-free
202.758	3.92596	M1M2	IntB-free
202.872	3.99091	M1M2	IntB-free
202.986	3.91916	M1M2	IntB-free
203.1	3.94107	M1M2	IntB-free
203.214	4.03777	M1M2	IntB-free
203.328	4.03685	M1M2	IntB-free
203.442	3.9664	M1M2	IntB-free
203.556	4.00629	M1M2	IntB-free
203.67	3.90143	M1M2	IntB-free
203.784	4.06801	M1M2	IntB-free
203.898	4.04658	M1M2	IntB-free
204.012	3.91116	M1M2	IntB-free
204.126	4.01622	M1M2	IntB-free
204.24	4.02796	M1M2	IntB-free
204.354	3.89154	M1M2	IntB-free
204.468	3.82889	M1M2	IntB-free
204.582	3.93131	M1M2	IntB-free
204.696	3.94261	M1M2	IntB-free
204.809	3.95796	M1M2	IntB-free
204.923	3.91864	M1M2	IntB-free
205.037	4.09455	M1M2	IntB-free
205.151	3.95736	M1M2	IntB-free
205.265	4.03741	M1M2	IntB-free
205.379	3.9848	M1M2	IntB-free
205.493	3.91029	M1M2	IntB-free
205.607	4.37617	M1M2	IntB-free
205.721	4.04556	M1M2	IntB-free
205.835	3.85031	M1M2	IntB-free
205.949	4.00431	M1M2	IntB-free
206.063	4.09965	M1M2	IntB-free
206.177	4.21022	M1M2	IntB-free
206.291	4.03474	M1M2	IntB-free
206.405	3.98127	M1M2	IntB-free
206.519	3.80124	M1M2	IntB-free
206.633	4.0511	M1M2	IntB-free
206.747	3.96183	M1M2	IntB-free
206.861	3.97893	M1M2	IntB-free
206.975	4.01026	M1M2	IntB-free
207.089	4.04457	M1M2	IntB-free
207.203	3.95603	M1M2	IntB-free
207.317	4.03326	M1M2	IntB-free
207.431	4.00368	M1M2	IntB-free
207.545	3.95695	M1M2	IntB-free
207.659	4.01153	M1M2	IntB-free
207.773	3.95816	M1M2	IntB-free
207.887	3.99848	M1M2	IntB-free
208.001	3.88622	M1M2	IntB-free
208.115	4.04223	M1M2	IntB-free
208.229	4.01315	M1M2	IntB-free
208.343	4.03771	M1M2	IntB-free
208.457	3.92807	M1M2	IntB-free
208.571	3.94042	M1M2	IntB-free
208.685	3.99474	M1M2	IntB-free
208.799	3.87794	M1M2	IntB-free
208.913	3.96707	M1M2	IntB-free
209.026	3.86102	M1M2	IntB-free
209.14	3.8244	M1M2	IntB-free
209.254	4.05856	M1M2	IntB-free
209.368	3.92441	M1M2	IntB-free
209.482	4.06262	M1M2	IntB-free
209.596	4.11927	M1M2	IntB-free
209.71	4.05978	M1M2	IntB-free
209.824	3.99299	M1M2	IntB-free
209.938	3.89916	M1M2	IntB-free
210.052	3.93862	M1M2	IntB-free
210.166	3.87472	M1M2	IntB-free
210.28	3.90593	M1M2	IntB-free
210.394	3.98655	M1M2	IntB-free
210.508	4.11204	M1M2	IntB-free
210.622	4.00452	M1M2	IntB-free
210.736	3.8735	M1M2	IntB-free
210.85	3.95865	M1M2	IntB-free
210.964	3.9865	M1M2	IntB-free
211.078	3.89725	M1M2	IntB-free
211.192	4.0252	M1M2	IntB-free
211.306	3.88923	M1M2	IntB-free
211.42	4.00882	M1M2	IntB-free
211.534	3.99758	M1M2	IntB-free
211.648	3.96722	M1M2	IntB-free
211.762	4.04399	M1M2	IntB-free
211.876	3.98736	M1M2	IntB-free
211.99	3.90643	M1M2	IntB-free
212.104	4.0475	M1M2	IntB-free
212.218	3.96242	M1M2	IntB-free
212.332	3.93742	M1M2	IntB-free
212.446	3.98201	M1M2	IntB-free
212.56	4.18038	M1M2	IntB-free
212.674	3.87248	M1M2	IntB-free
212.788	3.9938	M1M2	IntB-free
212.902	3.8469	M1M2	IntB-free
213.016	4.06032	M1M2	IntB-free
213.13	3.89534	M1M2	IntB-free
213.243	4.72068	M1M2	IntB-free
213.357	4.35763	M1M2	IntB-free
213.471	4.2811	M1M2	IntB-free
213.585	3.91514	M1M2	IntB-free
213.699	4.05056	M1M2	IntB-free
213.813	4.04748	M1M2	IntB-free
213.927	4.00528	M1M2	IntB-free
214.041	3.94532	M1M2	IntB-free
214.155	4.01897	M1M2	IntB-free
214.269	3.88917	M1M2	IntB-free
214.383	3.95068	M1M2	IntB-free
214.497	4.34087	M1M2	IntB-free
214.611	4.15731	M1M2	IntB-free
214.725	3.93753	M1M2	IntB-free
214.839	4.0245	M1M2	IntB-free
214.953	4.10031	M1M2	IntB-free
215.067	4.04798	M1M2	IntB-free
215.181	4.15215	M1M2	IntB-free
215.295	4.26349	M1M2	IntB-free
215.409	3.96593	M1M2	IntB-free
215.523	3.95527	M1M2	IntB-free
215.637	3.96845	M1M2	IntB-free
215.751	4.00725	M1M2	IntB-free
215.865	4.1736	M1M2	IntB-free
215.979	4.12209	M1M2	IntB-free
216.093	3.96404	M1M2	IntB-free
216.207	4.14654	M1M2	IntB-free
216.321	4.10399	M1M2	IntB-free
216.435	4.02809	M1M2	IntB-free
216.549	3.96787	M1M2	IntB-free
216.663	4.03082	M1M2	IntB-free
216.777	3.99876	M1M2	IntB-free
216.891	3.94681	M1M2	IntB-free
217.005	4.0117	M1M2	IntB-free
217.119	3.95357	M1M2	IntB-free
217.233	4.17452	M1M2	IntB-free
217.347	3.96905	M1M2	IntB-free
217.46	3.87463	M1M2	IntB-free
217.574	4.00925	M1M2	IntB-free
217.688	4.06098	M1M2	IntB-free
217.802	3.87385	M1M2	IntB-free
217.916	3.97495	M1M2	IntB-free
218.03	4.05955	M1M2	IntB-free
218.144	3.92395	M1M2	IntB-free
218.258	4.02452	M1M2	IntB-free
218.372	4.13806	M1M2	IntB-free
218.486	4.13626	M1M2	IntB-free
218.6	4.01907	M1M2	IntB-free
218.714	3.99785	M1M2	IntB-free
218.828	3.9869	M1M2	IntB-free
218.942	4.03045	M1M2	IntB-free
219.056	3.84081	M1M2	IntB-free
219.17	4.13955	M1M2	IntB-free
219.284	3.79069	M1M2	IntB-free
219.398	4.04583	M1M2	IntB-free
219.512	3.98668	M1M2	IntB-free
219.626	4.04023	M1M2	IntB-free
219.74	4.06581	M1M2	IntB-free
219.854	4.05427	M1M2	IntB-free
219.968	3.84731	M1M2	IntB-free
220.082	4.00587	M1M2	IntB-free
220.196	3.97481	M1M2	IntB-free
220.31	4.01625	M1M2	IntB-free
220.424	3.93954	M1M2	IntB-free
220.538	3.92073	M1M2	IntB-free
220.652	4.09777	M1M2	IntB-free
220.766	4.01897	M1M2	IntB-free
220.88	3.99301	M1M2	IntB-free
220.994	4.08326	M1M2	IntB-free
221.108	3.891	M1M2	IntB-free
221.222	3.93717	M1M2	IntB-free
221.336	3.86086	M1M2	IntB-free
221.45	4.06666	M1M2	IntB-free
221.564	3.91108	M1M2	IntB-free
221.677	3.92999	M1M2	IntB-free
221.791	4.1251	M1M2	IntB-free
221.905	3.94635	M1M2	IntB-free
222.019	3.96945	M1M2	IntB-free
222.133	4.03501	M1M2	IntB-free
222.247	4.09949	M1M2	IntB-free
222.361	3.80345	M1M2	IntB-free
222.475	4.11272	M1M2	IntB-free
222.589	3.84478	M1M2	IntB-free
222.703	4.13805	M1M2	IntB-free
222.817	3.93802	M1M2	IntB-free
222.931	3.92691	M1M2	IntB-free
223.045	3.91301	M1M2	IntB-free
223.159	3.93482	M1M2	IntB-free
223.273	3.93684	M1M2	IntB-free
223.387	4.06714	M1M2	IntB-free
223.501	3.90541	M1M2	IntB-free
223.615	4.00231	M1M2	IntB-free
223.729	4.09317	M1M2	IntB-free
223.843	3.98925	M1M2	IntB-free
223.957	4.1233	M1M2	IntB-free
224.071	3.99082	M1M2	IntB-free
224.185	4.19533	M1M2	IntB-free
224.299	3.9092	M1M2	IntB-free
224.413	3.97469	M1M2	IntB-free
224.527	3.93975	M1M2	IntB-free
224.641	4.08874	M1M2	IntB-free
224.755	3.78635	M1M2	IntB-free
224.869	3.93242	M1M2	IntB-free
224.983	3.93603	M1M2	IntB-free
225.097	4.01595	M1M2	IntB-free
225.211	4.05329	M1M2	IntB-free
225.325	3.93055	M1M2	IntB-free
225.439	3.98623	M1M2	IntB-free
225.553	4.09043	M1M2	IntB-free
225.667	3.9774	M1M2	IntB-free
225.781	3.95331	M1M2	IntB-free
225.894	3.93684	M1M2	IntB-free
226.008	4.04562	M1M2	IntB-free
226.122	4.01056	M1M2	IntB-free
226.236	3.93715	M1M2	IntB-free
226.35	4.02233	M1M2	IntB-free
226.464	3.9548	M1M2	IntB-free
226.578	3.91065	M1M2	IntB-free
226.692	4.07414	M1M2	IntB-free
226.806	4.08835	M1M2	IntB-free
226.92	3.90574	M1M2	IntB-free
227.034	3.85995	M1M2	IntB-free
227.148	4.02164	M1M2	IntB-free
227.262	3.86921	M1M2	IntB-free
227.376	4.10253	M1M2	IntB-free
227.49	4.08761	M1M2	IntB-free
227.604	3.84846	M1M2	IntB-free
[truncated: 9,864 more rows]

## Sheet: Graph 6G
Graph 6h	Distance between K1 and N7 of G288 plotted as function of simulation time.
time	value	variable	system
0	4.32159	dk1	IntB-free
0.113973	4.33017	dk1	IntB-free
0.227946	4.57268	dk1	IntB-free
0.341919	4.38343	dk1	IntB-free
0.455892	4.38878	dk1	IntB-free
0.569865	5.07095	dk1	IntB-free
0.683838	4.49842	dk1	IntB-free
0.797811	4.55209	dk1	IntB-free
0.911784	4.41631	dk1	IntB-free
1.02576	4.44411	dk1	IntB-free
1.13973	4.59166	dk1	IntB-free
1.2537	4.85675	dk1	IntB-free
1.36768	4.70592	dk1	IntB-free
1.48165	4.47275	dk1	IntB-free
1.59562	4.30577	dk1	IntB-free
1.70959	5.06019	dk1	IntB-free
1.82357	4.40319	dk1	IntB-free
1.93754	4.68818	dk1	IntB-free
2.05151	4.6281	dk1	IntB-free
2.16549	4.39104	dk1	IntB-free
2.27946	4.66221	dk1	IntB-free
2.39343	4.71269	dk1	IntB-free
2.50741	4.89076	dk1	IntB-free
2.62138	4.50692	dk1	IntB-free
2.73535	5.04328	dk1	IntB-free
2.84933	4.6092	dk1	IntB-free
2.9633	4.49498	dk1	IntB-free
3.07727	4.64328	dk1	IntB-free
3.19124	4.68006	dk1	IntB-free
3.30522	3.99611	dk1	IntB-free
3.41919	4.66678	dk1	IntB-free
3.53316	4.34896	dk1	IntB-free
3.64714	4.71203	dk1	IntB-free
3.76111	4.83643	dk1	IntB-free
3.87508	4.41205	dk1	IntB-free
3.98906	4.38677	dk1	IntB-free
4.10303	4.56683	dk1	IntB-free
4.217	4.48432	dk1	IntB-free
4.33097	4.65214	dk1	IntB-free
4.44495	4.22649	dk1	IntB-free
4.55892	4.39228	dk1	IntB-free
4.67289	4.20544	dk1	IntB-free
4.78687	4.20751	dk1	IntB-free
4.90084	4.50031	dk1	IntB-free
5.01481	4.74662	dk1	IntB-free
5.12879	4.47956	dk1	IntB-free
5.24276	4.42507	dk1	IntB-free
5.35673	4.51667	dk1	IntB-free
5.4707	4.31564	dk1	IntB-free
5.58468	4.67086	dk1	IntB-free
5.69865	4.70635	dk1	IntB-free
5.81262	4.174	dk1	IntB-free
5.9266	4.66639	dk1	IntB-free
6.04057	4.57569	dk1	IntB-free
6.15454	4.35791	dk1	IntB-free
6.26851	4.72016	dk1	IntB-free
6.38249	4.41966	dk1	IntB-free
6.49646	4.55563	dk1	IntB-free
6.61043	4.46666	dk1	IntB-free
6.72441	4.84903	dk1	IntB-free
6.83838	5.00275	dk1	IntB-free
6.95235	4.41123	dk1	IntB-free
7.06633	4.49902	dk1	IntB-free
7.1803	4.61057	dk1	IntB-free
7.29427	4.92893	dk1	IntB-free
7.40824	4.30465	dk1	IntB-free
7.52222	4.20026	dk1	IntB-free
7.63619	4.63354	dk1	IntB-free
7.75016	4.51585	dk1	IntB-free
7.86414	4.59503	dk1	IntB-free
7.97811	4.85987	dk1	IntB-free
8.09208	4.75637	dk1	IntB-free
8.20606	4.63297	dk1	IntB-free
8.32003	4.20141	dk1	IntB-free
8.434	4.56707	dk1	IntB-free
8.54798	4.53599	dk1	IntB-free
8.66195	4.85469	dk1	IntB-free
8.77592	4.8391	dk1	IntB-free
8.88989	4.07667	dk1	IntB-free
9.00387	4.47429	dk1	IntB-free
9.11784	4.48733	dk1	IntB-free
9.23181	4.80229	dk1	IntB-free
9.34579	4.99325	dk1	IntB-free
9.45976	4.37113	dk1	IntB-free
9.57373	3.17386	dk1	IntB-free
9.68771	4.47986	dk1	IntB-free
9.80168	4.66753	dk1	IntB-free
9.91565	4.45272	dk1	IntB-free
10.0296	4.17777	dk1	IntB-free
10.1436	4.60501	dk1	IntB-free
10.2576	4.94528	dk1	IntB-free
10.3715	4.69859	dk1	IntB-free
10.4855	4.94213	dk1	IntB-free
10.5995	4.76312	dk1	IntB-free
10.7135	4.53034	dk1	IntB-free
10.8274	4.19861	dk1	IntB-free
10.9414	4.61368	dk1	IntB-free
11.0554	4.47846	dk1	IntB-free
11.1694	4.47811	dk1	IntB-free
11.2833	4.11082	dk1	IntB-free
11.3973	4.81582	dk1	IntB-free
11.5113	4.65399	dk1	IntB-free
11.6252	4.62224	dk1	IntB-free
11.7392	4.34733	dk1	IntB-free
11.8532	4.61659	dk1	IntB-free
11.9672	4.85306	dk1	IntB-free
12.0811	4.56238	dk1	IntB-free
12.1951	4.64314	dk1	IntB-free
12.3091	4.38974	dk1	IntB-free
12.4231	4.38824	dk1	IntB-free
12.537	4.51781	dk1	IntB-free
12.651	4.78709	dk1	IntB-free
12.765	4.60532	dk1	IntB-free
12.8789	4.29627	dk1	IntB-free
12.9929	4.64641	dk1	IntB-free
13.1069	5.15042	dk1	IntB-free
13.2209	4.29104	dk1	IntB-free
13.3348	4.56097	dk1	IntB-free
13.4488	4.55192	dk1	IntB-free
13.5628	4.6728	dk1	IntB-free
13.6768	4.67531	dk1	IntB-free
13.7907	4.57056	dk1	IntB-free
13.9047	4.35779	dk1	IntB-free
14.0187	4.54936	dk1	IntB-free
14.1327	4.50861	dk1	IntB-free
14.2466	4.33108	dk1	IntB-free
14.3606	4.71181	dk1	IntB-free
14.4746	4.6753	dk1	IntB-free
14.5885	4.57302	dk1	IntB-free
14.7025	4.95449	dk1	IntB-free
14.8165	4.79026	dk1	IntB-free
14.9305	4.6309	dk1	IntB-free
15.0444	4.74527	dk1	IntB-free
15.1584	4.54692	dk1	IntB-free
15.2724	4.60147	dk1	IntB-free
15.3864	4.58823	dk1	IntB-free
15.5003	5.17722	dk1	IntB-free
15.6143	4.28015	dk1	IntB-free
15.7283	4.72912	dk1	IntB-free
15.8422	4.69046	dk1	IntB-free
15.9562	4.32578	dk1	IntB-free
16.0702	4.54357	dk1	IntB-free
16.1842	4.70486	dk1	IntB-free
16.2981	4.57971	dk1	IntB-free
16.4121	4.54436	dk1	IntB-free
16.5261	4.56399	dk1	IntB-free
16.6401	4.49803	dk1	IntB-free
16.754	4.34011	dk1	IntB-free
16.868	4.67268	dk1	IntB-free
16.982	4.70871	dk1	IntB-free
17.096	4.37072	dk1	IntB-free
17.2099	4.72022	dk1	IntB-free
17.3239	4.50805	dk1	IntB-free
17.4379	4.82059	dk1	IntB-free
17.5518	4.64662	dk1	IntB-free
17.6658	4.57844	dk1	IntB-free
17.7798	4.3776	dk1	IntB-free
17.8938	4.66413	dk1	IntB-free
18.0077	4.08526	dk1	IntB-free
18.1217	4.4255	dk1	IntB-free
18.2357	4.38908	dk1	IntB-free
18.3497	4.73015	dk1	IntB-free
18.4636	4.68295	dk1	IntB-free
18.5776	4.47796	dk1	IntB-free
18.6916	4.50189	dk1	IntB-free
18.8055	4.43105	dk1	IntB-free
18.9195	4.28145	dk1	IntB-free
19.0335	4.37496	dk1	IntB-free
19.1475	4.49327	dk1	IntB-free
19.2614	4.85023	dk1	IntB-free
19.3754	4.59658	dk1	IntB-free
19.4894	4.81968	dk1	IntB-free
19.6034	4.42237	dk1	IntB-free
19.7173	4.51585	dk1	IntB-free
19.8313	4.58224	dk1	IntB-free
19.9453	4.49605	dk1	IntB-free
20.0592	4.21022	dk1	IntB-free
20.1732	4.56138	dk1	IntB-free
20.2872	4.49235	dk1	IntB-free
20.4012	4.44415	dk1	IntB-free
20.5151	4.40056	dk1	IntB-free
20.6291	4.57934	dk1	IntB-free
20.7431	4.75706	dk1	IntB-free
20.8571	4.28956	dk1	IntB-free
20.971	4.65818	dk1	IntB-free
21.085	4.79052	dk1	IntB-free
21.199	4.8613	dk1	IntB-free
21.313	4.62798	dk1	IntB-free
21.4269	4.78058	dk1	IntB-free
21.5409	4.80268	dk1	IntB-free
21.6549	4.63379	dk1	IntB-free
21.7688	4.47188	dk1	IntB-free
21.8828	4.83119	dk1	IntB-free
21.9968	4.42841	dk1	IntB-free
22.1108	4.84669	dk1	IntB-free
22.2247	5.16433	dk1	IntB-free
22.3387	4.71408	dk1	IntB-free
22.4527	4.90264	dk1	IntB-free
22.5667	4.63182	dk1	IntB-free
22.6806	4.73608	dk1	IntB-free
22.7946	4.32568	dk1	IntB-free
22.9086	4.28759	dk1	IntB-free
23.0225	4.67918	dk1	IntB-free
23.1365	4.60823	dk1	IntB-free
23.2505	4.72204	dk1	IntB-free
23.3645	4.80891	dk1	IntB-free
23.4784	4.68737	dk1	IntB-free
23.5924	4.53198	dk1	IntB-free
23.7064	5.04255	dk1	IntB-free
23.8204	4.52907	dk1	IntB-free
23.9343	4.50452	dk1	IntB-free
24.0483	4.71574	dk1	IntB-free
24.1623	5.02712	dk1	IntB-free
24.2762	4.44962	dk1	IntB-free
24.3902	4.8314	dk1	IntB-free
24.5042	5.00136	dk1	IntB-free
24.6182	5.08439	dk1	IntB-free
24.7321	4.65288	dk1	IntB-free
24.8461	4.60041	dk1	IntB-free
24.9601	4.86279	dk1	IntB-free
25.0741	4.72393	dk1	IntB-free
25.188	4.55333	dk1	IntB-free
25.302	4.66104	dk1	IntB-free
25.416	4.93435	dk1	IntB-free
25.53	4.90131	dk1	IntB-free
25.6439	4.59201	dk1	IntB-free
25.7579	4.55334	dk1	IntB-free
25.8719	5.08999	dk1	IntB-free
25.9858	4.78241	dk1	IntB-free
26.0998	4.75145	dk1	IntB-free
26.2138	4.40808	dk1	IntB-free
26.3278	4.60553	dk1	IntB-free
26.4417	4.39031	dk1	IntB-free
26.5557	4.23659	dk1	IntB-free
26.6697	4.45956	dk1	IntB-free
26.7837	4.39792	dk1	IntB-free
26.8976	4.58498	dk1	IntB-free
27.0116	4.33623	dk1	IntB-free
27.1256	4.74323	dk1	IntB-free
27.2395	4.78249	dk1	IntB-free
27.3535	3.8139	dk1	IntB-free
27.4675	3.85706	dk1	IntB-free
27.5815	3.67566	dk1	IntB-free
27.6954	4.29022	dk1	IntB-free
27.8094	4.67886	dk1	IntB-free
27.9234	4.32327	dk1	IntB-free
28.0374	4.68644	dk1	IntB-free
28.1513	4.54925	dk1	IntB-free
28.2653	4.59551	dk1	IntB-free
28.3793	4.25531	dk1	IntB-free
28.4932	4.10653	dk1	IntB-free
28.6072	4.27663	dk1	IntB-free
28.7212	4.37666	dk1	IntB-free
28.8352	4.43492	dk1	IntB-free
28.9491	4.50358	dk1	IntB-free
29.0631	4.27597	dk1	IntB-free
29.1771	3.35042	dk1	IntB-free
29.2911	4.05594	dk1	IntB-free
29.405	4.58309	dk1	IntB-free
29.519	4.08945	dk1	IntB-free
29.633	4.47277	dk1	IntB-free
29.747	4.43943	dk1	IntB-free
29.8609	3.46279	dk1	IntB-free
29.9749	4.53741	dk1	IntB-free
30.0889	4.40174	dk1	IntB-free
30.2028	4.59302	dk1	IntB-free
30.3168	4.43676	dk1	IntB-free
30.4308	3.86249	dk1	IntB-free
30.5448	4.5064	dk1	IntB-free
30.6587	4.50104	dk1	IntB-free
30.7727	4.72727	dk1	IntB-free
30.8867	4.76311	dk1	IntB-free
31.0007	4.59549	dk1	IntB-free
31.1146	4.37309	dk1	IntB-free
31.2286	4.64628	dk1	IntB-free
31.3426	4.72058	dk1	IntB-free
31.4565	4.52619	dk1	IntB-free
31.5705	4.36296	dk1	IntB-free
31.6845	4.5688	dk1	IntB-free
31.7985	4.63177	dk1	IntB-free
31.9124	4.50701	dk1	IntB-free
32.0264	4.28155	dk1	IntB-free
32.1404	4.79764	dk1	IntB-free
32.2544	4.19013	dk1	IntB-free
32.3683	4.41589	dk1	IntB-free
32.4823	4.14816	dk1	IntB-free
32.5963	3.74831	dk1	IntB-free
32.7103	3.95272	dk1	IntB-free
32.8242	3.95208	dk1	IntB-free
32.9382	3.96051	dk1	IntB-free
33.0522	3.90613	dk1	IntB-free
33.1661	4.11773	dk1	IntB-free
33.2801	3.66948	dk1	IntB-free
33.3941	4.20296	dk1	IntB-free
33.5081	4.65545	dk1	IntB-free
33.622	4.13245	dk1	IntB-free
33.736	4.66478	dk1	IntB-free
33.85	4.48678	dk1	IntB-free
33.964	4.46235	dk1	IntB-free
34.0779	4.36321	dk1	IntB-free
34.1919	4.28936	dk1	IntB-free
34.3059	4.46108	dk1	IntB-free
34.4198	4.59508	dk1	IntB-free
34.5338	4.78466	dk1	IntB-free
34.6478	4.29822	dk1	IntB-free
34.7618	4.48875	dk1	IntB-free
34.8757	4.75391	dk1	IntB-free
34.9897	4.9185	dk1	IntB-free
35.1037	4.48909	dk1	IntB-free
35.2177	4.36797	dk1	IntB-free
35.3316	4.52548	dk1	IntB-free
35.4456	4.60217	dk1	IntB-free
35.5596	4.59662	dk1	IntB-free
35.6735	4.48504	dk1	IntB-free
35.7875	4.68704	dk1	IntB-free
35.9015	4.25928	dk1	IntB-free
36.0155	4.34129	dk1	IntB-free
36.1294	4.5756	dk1	IntB-free
36.2434	4.83941	dk1	IntB-free
36.3574	4.49423	dk1	IntB-free
36.4714	4.51886	dk1	IntB-free
36.5853	4.52872	dk1	IntB-free
36.6993	4.44987	dk1	IntB-free
36.8133	4.39039	dk1	IntB-free
36.9273	4.56821	dk1	IntB-free
37.0412	4.64177	dk1	IntB-free
37.1552	4.76551	dk1	IntB-free
37.2692	4.93619	dk1	IntB-free
37.3831	4.5389	dk1	IntB-free
37.4971	4.55084	dk1	IntB-free
37.6111	4.46757	dk1	IntB-free
37.7251	4.31728	dk1	IntB-free
37.839	4.42018	dk1	IntB-free
37.953	4.75068	dk1	IntB-free
38.067	4.43902	dk1	IntB-free
38.181	4.3381	dk1	IntB-free
38.2949	4.30635	dk1	IntB-free
38.4089	4.49168	dk1	IntB-free
38.5229	4.37528	dk1	IntB-free
38.6368	4.61773	dk1	IntB-free
38.7508	4.2896	dk1	IntB-free
38.8648	4.5723	dk1	IntB-free
38.9788	4.71649	dk1	IntB-free
39.0927	4.39007	dk1	IntB-free
39.2067	4.42338	dk1	IntB-free
39.3207	4.39826	dk1	IntB-free
39.4347	4.53047	dk1	IntB-free
39.5486	4.69309	dk1	IntB-free
39.6626	4.38241	dk1	IntB-free
39.7766	4.6498	dk1	IntB-free
39.8906	4.04986	dk1	IntB-free
40.0045	4.5897	dk1	IntB-free
40.1185	4.6216	dk1	IntB-free
40.2325	4.23463	dk1	IntB-free
40.3464	4.59775	dk1	IntB-free
40.4604	4.32206	dk1	IntB-free
40.5744	4.20698	dk1	IntB-free
40.6884	4.62314	dk1	IntB-free
40.8023	4.91978	dk1	IntB-free
40.9163	4.45656	dk1	IntB-free
41.0303	4.52712	dk1	IntB-free
41.1443	4.1015	dk1	IntB-free
41.2582	4.18268	dk1	IntB-free
41.3722	4.79055	dk1	IntB-free
41.4862	4.2364	dk1	IntB-free
41.6001	4.56571	dk1	IntB-free
41.7141	4.48262	dk1	IntB-free
41.8281	4.43998	dk1	IntB-free
41.9421	4.52546	dk1	IntB-free
42.056	4.7009	dk1	IntB-free
42.17	4.40909	dk1	IntB-free
42.284	4.43318	dk1	IntB-free
42.398	4.90897	dk1	IntB-free
42.5119	4.65102	dk1	IntB-free
42.6259	4.67099	dk1	IntB-free
42.7399	4.62333	dk1	IntB-free
42.8538	4.7012	dk1	IntB-free
42.9678	4.60317	dk1	IntB-free
43.0818	4.51743	dk1	IntB-free
43.1958	4.75747	dk1	IntB-free
43.3097	4.41214	dk1	IntB-free
43.4237	4.81771	dk1	IntB-free
43.5377	4.56353	dk1	IntB-free
43.6517	4.85357	dk1	IntB-free
43.7656	4.30367	dk1	IntB-free
43.8796	4.92931	dk1	IntB-free
43.9936	5.10207	dk1	IntB-free
44.1076	4.79004	dk1	IntB-free
44.2215	4.84962	dk1	IntB-free
44.3355	4.63185	dk1	IntB-free
44.4495	4.57484	dk1	IntB-free
44.5634	4.66923	dk1	IntB-free
44.6774	4.71053	dk1	IntB-free
44.7914	4.83781	dk1	IntB-free
44.9054	4.68539	dk1	IntB-free
45.0193	5.01855	dk1	IntB-free
45.1333	4.89054	dk1	IntB-free
45.2473	4.83106	dk1	IntB-free
45.3613	4.42856	dk1	IntB-free
45.4752	4.61336	dk1	IntB-free
45.5892	4.48999	dk1	IntB-free
45.7032	5.07303	dk1	IntB-free
45.8171	4.58834	dk1	IntB-free
45.9311	4.6536	dk1	IntB-free
46.0451	4.595	dk1	IntB-free
46.1591	4.43565	dk1	IntB-free
46.273	3.79278	dk1	IntB-free
46.387	4.18648	dk1	IntB-free
46.501	4.42393	dk1	IntB-free
46.615	4.8015	dk1	IntB-free
46.7289	4.49742	dk1	IntB-free
46.8429	4.47943	dk1	IntB-free
46.9569	4.13729	dk1	IntB-free
47.0708	4.47344	dk1	IntB-free
47.1848	4.49735	dk1	IntB-free
47.2988	4.79617	dk1	IntB-free
47.4128	4.79708	dk1	IntB-free
47.5267	4.36635	dk1	IntB-free
47.6407	4.36795	dk1	IntB-free
47.7547	4.41022	dk1	IntB-free
47.8687	4.74745	dk1	IntB-free
47.9826	4.70649	dk1	IntB-free
48.0966	4.6917	dk1	IntB-free
48.2106	4.05824	dk1	IntB-free
48.3246	4.56644	dk1	IntB-free
48.4385	4.59374	dk1	IntB-free
48.5525	4.4328	dk1	IntB-free
48.6665	4.45713	dk1	IntB-free
48.7804	4.65322	dk1	IntB-free
48.8944	4.63618	dk1	IntB-free
49.0084	4.53622	dk1	IntB-free
49.1224	4.94735	dk1	IntB-free
49.2363	4.69684	dk1	IntB-free
49.3503	4.63398	dk1	IntB-free
49.4643	4.65798	dk1	IntB-free
49.5783	4.65305	dk1	IntB-free
49.6922	4.38585	dk1	IntB-free
49.8062	4.48663	dk1	IntB-free
49.9202	4.84145	dk1	IntB-free
50.0341	4.50968	dk1	IntB-free
50.1481	4.70183	dk1	IntB-free
50.2621	4.37823	dk1	IntB-free
50.3761	4.49423	dk1	IntB-free
50.49	4.67954	dk1	IntB-free
50.604	4.63993	dk1	IntB-free
50.718	4.57094	dk1	IntB-free
50.832	4.65854	dk1	IntB-free
50.9459	4.79514	dk1	IntB-free
51.0599	4.5937	dk1	IntB-free
51.1739	4.26486	dk1	IntB-free
51.2878	4.6457	dk1	IntB-free
51.4018	4.62185	dk1	IntB-free
51.5158	4.35324	dk1	IntB-free
51.6298	4.42372	dk1	IntB-free
51.7437	4.74401	dk1	IntB-free
51.8577	4.57254	dk1	IntB-free
51.9717	4.84254	dk1	IntB-free
52.0857	4.65598	dk1	IntB-free
52.1996	4.06531	dk1	IntB-free
52.3136	4.48731	dk1	IntB-free
52.4276	4.76117	dk1	IntB-free
52.5416	4.42563	dk1	IntB-free
52.6555	4.7719	dk1	IntB-free
52.7695	4.35248	dk1	IntB-free
52.8835	3.96649	dk1	IntB-free
52.9974	4.4152	dk1	IntB-free
53.1114	4.47099	dk1	IntB-free
53.2254	4.64792	dk1	IntB-free
53.3394	4.19358	dk1	IntB-free
53.4533	5.05394	dk1	IntB-free
53.5673	4.54078	dk1	IntB-free
53.6813	4.16602	dk1	IntB-free
53.7953	4.74464	dk1	IntB-free
53.9092	4.69764	dk1	IntB-free
54.0232	4.4518	dk1	IntB-free
54.1372	4.636	dk1	IntB-free
54.2511	4.49186	dk1	IntB-free
54.3651	4.37959	dk1	IntB-free
54.4791	4.6192	dk1	IntB-free
54.5931	4.8239	dk1	IntB-free
54.707	4.89695	dk1	IntB-free
54.821	4.62509	dk1	IntB-free
54.935	4.5788	dk1	IntB-free
55.049	5.02744	dk1	IntB-free
55.1629	4.55053	dk1	IntB-free
55.2769	4.67673	dk1	IntB-free
55.3909	4.746	dk1	IntB-free
55.5049	4.32012	dk1	IntB-free
55.6188	4.86238	dk1	IntB-free
55.7328	4.38807	dk1	IntB-free
55.8468	4.86362	dk1	IntB-free
55.9607	4.924	dk1	IntB-free
56.0747	4.25667	dk1	IntB-free
56.1887	4.66169	dk1	IntB-free
56.3027	4.85519	dk1	IntB-free
56.4166	4.54667	dk1	IntB-free
56.5306	5.01708	dk1	IntB-free
56.6446	5.11028	dk1	IntB-free
56.7586	4.29753	dk1	IntB-free
56.8725	4.44778	dk1	IntB-free
56.9865	4.41879	dk1	IntB-free
57.1005	4.20256	dk1	IntB-free
57.2144	4.41384	dk1	IntB-free
57.3284	4.92086	dk1	IntB-free
57.4424	4.68394	dk1	IntB-free
57.5564	4.77567	dk1	IntB-free
57.6703	4.47779	dk1	IntB-free
57.7843	4.51499	dk1	IntB-free
57.8983	4.99918	dk1	IntB-free
58.0123	4.30424	dk1	IntB-free
58.1262	4.25832	dk1	IntB-free
58.2402	4.47807	dk1	IntB-free
58.3542	4.97099	dk1	IntB-free
58.4681	4.5411	dk1	IntB-free
58.5821	4.87759	dk1	IntB-free
58.6961	4.37714	dk1	IntB-free
58.8101	4.61452	dk1	IntB-free
58.924	4.39961	dk1	IntB-free
59.038	4.45031	dk1	IntB-free
59.152	4.24159	dk1	IntB-free
59.266	4.32646	dk1	IntB-free
59.3799	4.51634	dk1	IntB-free
59.4939	4.78067	dk1	IntB-free
59.6079	4.37723	dk1	IntB-free
59.7219	4.11212	dk1	IntB-free
59.8358	4.19926	dk1	IntB-free
59.9498	4.56206	dk1	IntB-free
60.0638	4.19217	dk1	IntB-free
60.1777	4.28932	dk1	IntB-free
60.2917	4.41478	dk1	IntB-free
60.4057	4.60914	dk1	IntB-free
60.5197	4.64157	dk1	IntB-free
60.6336	4.14888	dk1	IntB-free
60.7476	4.58308	dk1	IntB-free
60.8616	4.78554	dk1	IntB-free
60.9756	4.80609	dk1	IntB-free
61.0895	4.56207	dk1	IntB-free
61.2035	4.43012	dk1	IntB-free
61.3175	4.80664	dk1	IntB-free
61.4314	4.53691	dk1	IntB-free
61.5454	4.66978	dk1	IntB-free
61.6594	4.89747	dk1	IntB-free
61.7734	4.38179	dk1	IntB-free
61.8873	4.40157	dk1	IntB-free
62.0013	4.55495	dk1	IntB-free
62.1153	4.49404	dk1	IntB-free
62.2293	4.21544	dk1	IntB-free
62.3432	4.3856	dk1	IntB-free
62.4572	4.44213	dk1	IntB-free
62.5712	4.41206	dk1	IntB-free
62.6852	4.6337	dk1	IntB-free
62.7991	4.36093	dk1	IntB-free
62.9131	4.46058	dk1	IntB-free
63.0271	4.75436	dk1	IntB-free
63.141	4.87011	dk1	IntB-free
63.255	4.5902	dk1	IntB-free
63.369	4.57236	dk1	IntB-free
63.483	4.96163	dk1	IntB-free
63.5969	4.34122	dk1	IntB-free
63.7109	4.48754	dk1	IntB-free
63.8249	4.13646	dk1	IntB-free
63.9389	4.66177	dk1	IntB-free
64.0528	4.69547	dk1	IntB-free
64.1668	4.47263	dk1	IntB-free
64.2808	4.07756	dk1	IntB-free
64.3947	4.53187	dk1	IntB-free
64.5087	4.28094	dk1	IntB-free
64.6227	4.61615	dk1	IntB-free
64.7367	4.77056	dk1	IntB-free
64.8506	4.5304	dk1	IntB-free
64.9646	4.53617	dk1	IntB-free
65.0786	4.43666	dk1	IntB-free
65.1926	4.19785	dk1	IntB-free
65.3065	4.35186	dk1	IntB-free
65.4205	4.28715	dk1	IntB-free
65.5345	4.30419	dk1	IntB-free
65.6484	4.27097	dk1	IntB-free
65.7624	4.3526	dk1	IntB-free
65.8764	4.5063	dk1	IntB-free
65.9904	4.8117	dk1	IntB-free
66.1043	4.83184	dk1	IntB-free
66.2183	4.95202	dk1	IntB-free
66.3323	4.26186	dk1	IntB-free
66.4463	4.38899	dk1	IntB-free
66.5602	4.37957	dk1	IntB-free
66.6742	5.0348	dk1	IntB-free
66.7882	4.60558	dk1	IntB-free
66.9022	4.17011	dk1	IntB-free
67.0161	5.01872	dk1	IntB-free
67.1301	4.76786	dk1	IntB-free
67.2441	4.37806	dk1	IntB-free
67.358	4.30097	dk1	IntB-free
67.472	4.85949	dk1	IntB-free
67.586	4.85342	dk1	IntB-free
67.7	4.71567	dk1	IntB-free
67.8139	4.62758	dk1	IntB-free
67.9279	4.46074	dk1	IntB-free
68.0419	4.50719	dk1	IntB-free
68.1559	4.68262	dk1	IntB-free
68.2698	4.80996	dk1	IntB-free
68.3838	4.63144	dk1	IntB-free
68.4978	4.48657	dk1	IntB-free
68.6117	4.8577	dk1	IntB-free
68.7257	5.12172	dk1	IntB-free
68.8397	4.20301	dk1	IntB-free
68.9537	4.47682	dk1	IntB-free
69.0676	4.84961	dk1	IntB-free
69.1816	4.59238	dk1	IntB-free
69.2956	4.4374	dk1	IntB-free
69.4096	4.52436	dk1	IntB-free
69.5235	4.29501	dk1	IntB-free
69.6375	4.83841	dk1	IntB-free
69.7515	5.11385	dk1	IntB-free
69.8654	4.90007	dk1	IntB-free
69.9794	4.25124	dk1	IntB-free
70.0934	4.10166	dk1	IntB-free
70.2074	4.42562	dk1	IntB-free
70.3213	4.63531	dk1	IntB-free
70.4353	4.54578	dk1	IntB-free
70.5493	4.63624	dk1	IntB-free
70.6633	4.7748	dk1	IntB-free
70.7772	4.47866	dk1	IntB-free
70.8912	4.41697	dk1	IntB-free
71.0052	4.30922	dk1	IntB-free
71.1192	4.77994	dk1	IntB-free
71.2331	4.72335	dk1	IntB-free
71.3471	4.99676	dk1	IntB-free
71.4611	4.7722	dk1	IntB-free
71.575	4.5017	dk1	IntB-free
71.689	4.27279	dk1	IntB-free
71.803	4.4479	dk1	IntB-free
71.917	4.71405	dk1	IntB-free
72.0309	4.51605	dk1	IntB-free
72.1449	4.28666	dk1	IntB-free
72.2589	4.60558	dk1	IntB-free
72.3729	4.70824	dk1	IntB-free
72.4868	4.21137	dk1	IntB-free
72.6008	4.5633	dk1	IntB-free
72.7148	4.37865	dk1	IntB-free
72.8287	4.60411	dk1	IntB-free
72.9427	4.88898	dk1	IntB-free
73.0567	4.92853	dk1	IntB-free
73.1707	4.851	dk1	IntB-free
73.2846	4.53867	dk1	IntB-free
73.3986	3.86029	dk1	IntB-free
73.5126	4.25557	dk1	IntB-free
73.6266	4.20965	dk1	IntB-free
73.7405	5.04798	dk1	IntB-free
73.8545	4.47068	dk1	IntB-free
73.9685	4.52264	dk1	IntB-free
74.0825	4.27	dk1	IntB-free
74.1964	4.60678	dk1	IntB-free
74.3104	4.58788	dk1	IntB-free
74.4244	4.24913	dk1	IntB-free
74.5383	4.3293	dk1	IntB-free
74.6523	4.6388	dk1	IntB-free
74.7663	4.7679	dk1	IntB-free
74.8803	4.61932	dk1	IntB-free
74.9942	4.23981	dk1	IntB-free
75.1082	4.65847	dk1	IntB-free
75.2222	4.50474	dk1	IntB-free
75.3362	4.81008	dk1	IntB-free
75.4501	4.35718	dk1	IntB-free
75.5641	4.61169	dk1	IntB-free
75.6781	4.31145	dk1	IntB-free
75.792	4.59935	dk1	IntB-free
75.906	3.87635	dk1	IntB-free
76.02	4.26741	dk1	IntB-free
76.134	4.33979	dk1	IntB-free
76.2479	4.36357	dk1	IntB-free
76.3619	4.77389	dk1	IntB-free
76.4759	4.66797	dk1	IntB-free
76.5899	4.21294	dk1	IntB-free
76.7038	4.71741	dk1	IntB-free
76.8178	4.53127	dk1	IntB-free
76.9318	4.34057	dk1	IntB-free
77.0457	4.39172	dk1	IntB-free
77.1597	4.84951	dk1	IntB-free
77.2737	4.38514	dk1	IntB-free
77.3877	4.07102	dk1	IntB-free
77.5016	4.53614	dk1	IntB-free
77.6156	4.03762	dk1	IntB-free
77.7296	4.54895	dk1	IntB-free
77.8436	4.30786	dk1	IntB-free
77.9575	4.47317	dk1	IntB-free
78.0715	4.56992	dk1	IntB-free
78.1855	4.29173	dk1	IntB-free
78.2995	4.68307	dk1	IntB-free
78.4134	4.44716	dk1	IntB-free
78.5274	4.62566	dk1	IntB-free
78.6414	4.36612	dk1	IntB-free
78.7553	4.23035	dk1	IntB-free
78.8693	4.62534	dk1	IntB-free
78.9833	4.40749	dk1	IntB-free
79.0973	4.58763	dk1	IntB-free
79.2112	4.21852	dk1	IntB-free
79.3252	4.80461	dk1	IntB-free
79.4392	4.32793	dk1	IntB-free
79.5532	4.39102	dk1	IntB-free
79.6671	4.51315	dk1	IntB-free
79.7811	4.52834	dk1	IntB-free
79.8951	4.53755	dk1	IntB-free
80.009	4.03265	dk1	IntB-free
80.123	4.70794	dk1	IntB-free
80.237	4.59624	dk1	IntB-free
80.351	4.43192	dk1	IntB-free
80.4649	4.74093	dk1	IntB-free
80.5789	3.98967	dk1	IntB-free
80.6929	4.36452	dk1	IntB-free
80.8069	4.68764	dk1	IntB-free
80.9208	4.40778	dk1	IntB-free
81.0348	4.39396	dk1	IntB-free
81.1488	4.48966	dk1	IntB-free
81.2627	4.11982	dk1	IntB-free
81.3767	3.9471	dk1	IntB-free
81.4907	4.26286	dk1	IntB-free
81.6047	4.11192	dk1	IntB-free
81.7186	4.40727	dk1	IntB-free
81.8326	4.50383	dk1	IntB-free
81.9466	4.59274	dk1	IntB-free
82.0606	4.33396	dk1	IntB-free
82.1745	4.41383	dk1	IntB-free
82.2885	4.31141	dk1	IntB-free
82.4025	4.27517	dk1	IntB-free
82.5165	4.62446	dk1	IntB-free
82.6304	4.40595	dk1	IntB-free
82.7444	4.30299	dk1	IntB-free
82.8584	4.1204	dk1	IntB-free
82.9723	4.78475	dk1	IntB-free
83.0863	4.58727	dk1	IntB-free
83.2003	4.72339	dk1	IntB-free
83.3143	4.6435	dk1	IntB-free
83.4282	4.44742	dk1	IntB-free
83.5422	4.00676	dk1	IntB-free
83.6562	4.04882	dk1	IntB-free
83.7702	4.53697	dk1	IntB-free
83.8841	4.33561	dk1	IntB-free
83.9981	4.05341	dk1	IntB-free
84.1121	4.11482	dk1	IntB-free
84.226	4.18307	dk1	IntB-free
84.34	4.44178	dk1	IntB-free
84.454	4.20164	dk1	IntB-free
84.568	4.29712	dk1	IntB-free
84.6819	4.26184	dk1	IntB-free
84.7959	4.46956	dk1	IntB-free
84.9099	4.33758	dk1	IntB-free
85.0239	3.857	dk1	IntB-free
85.1378	4.25048	dk1	IntB-free
85.2518	4.30219	dk1	IntB-free
85.3658	4.29582	dk1	IntB-free
85.4798	4.35847	dk1	IntB-free
85.5937	3.78015	dk1	IntB-free
85.7077	4.05292	dk1	IntB-free
85.8217	4.16759	dk1	IntB-free
85.9356	4.60309	dk1	IntB-free
86.0496	4.22926	dk1	IntB-free
86.1636	4.17978	dk1	IntB-free
86.2776	4.28079	dk1	IntB-free
86.3915	4.6071	dk1	IntB-free
86.5055	3.95656	dk1	IntB-free
86.6195	4.25222	dk1	IntB-free
86.7335	4.35663	dk1	IntB-free
86.8474	4.52019	dk1	IntB-free
86.9614	4.21272	dk1	IntB-free
87.0754	4.58674	dk1	IntB-free
87.1893	4.4796	dk1	IntB-free
87.3033	4.53723	dk1	IntB-free
87.4173	4.61284	dk1	IntB-free
87.5313	4.62532	dk1	IntB-free
87.6452	4.29424	dk1	IntB-free
87.7592	4.29707	dk1	IntB-free
87.8732	4.71642	dk1	IntB-free
87.9872	4.53125	dk1	IntB-free
88.1011	4.34327	dk1	IntB-free
88.2151	4.79606	dk1	IntB-free
88.3291	4.27636	dk1	IntB-free
88.443	4.48985	dk1	IntB-free
88.557	4.38158	dk1	IntB-free
88.671	4.47976	dk1	IntB-free
88.785	4.39626	dk1	IntB-free
88.8989	4.56625	dk1	IntB-free
89.0129	4.42647	dk1	IntB-free
89.1269	3.53258	dk1	IntB-free
89.2409	4.55291	dk1	IntB-free
89.3548	4.14664	dk1	IntB-free
89.4688	4.36583	dk1	IntB-free
89.5828	4.06053	dk1	IntB-free
89.6968	4.58928	dk1	IntB-free
89.8107	4.57495	dk1	IntB-free
89.9247	4.20962	dk1	IntB-free
90.0387	4.553	dk1	IntB-free
90.1526	4.43481	dk1	IntB-free
90.2666	4.33353	dk1	IntB-free
90.3806	4.12917	dk1	IntB-free
90.4946	4.19848	dk1	IntB-free
90.6085	4.76535	dk1	IntB-free
90.7225	4.3704	dk1	IntB-free
90.8365	4.24373	dk1	IntB-free
90.9505	5.07951	dk1	IntB-free
91.0644	4.083	dk1	IntB-free
91.1784	4.6156	dk1	IntB-free
91.2924	4.25165	dk1	IntB-free
91.4063	4.09359	dk1	IntB-free
91.5203	4.40553	dk1	IntB-free
91.6343	4.25936	dk1	IntB-free
91.7483	3.98065	dk1	IntB-free
91.8622	4.28569	dk1	IntB-free
91.9762	4.1237	dk1	IntB-free
92.0902	4.55119	dk1	IntB-free
92.2042	4.47631	dk1	IntB-free
92.3181	4.18474	dk1	IntB-free
92.4321	4.58584	dk1	IntB-free
92.5461	4.50856	dk1	IntB-free
92.66	4.13793	dk1	IntB-free
92.774	4.11668	dk1	IntB-free
92.888	3.8192	dk1	IntB-free
93.002	4.19029	dk1	IntB-free
93.1159	4.13122	dk1	IntB-free
93.2299	4.35217	dk1	IntB-free
93.3439	4.3888	dk1	IntB-free
93.4579	4.40011	dk1	IntB-free
93.5718	4.56624	dk1	IntB-free
93.6858	4.55171	dk1	IntB-free
93.7998	4.57165	dk1	IntB-free
93.9138	4.4791	dk1	IntB-free
94.0277	4.47216	dk1	IntB-free
94.1417	4.33357	dk1	IntB-free
94.2557	4.72186	dk1	IntB-free
94.3696	4.72884	dk1	IntB-free
94.4836	4.34272	dk1	IntB-free
94.5976	4.4809	dk1	IntB-free
94.7116	4.50099	dk1	IntB-free
94.8255	4.51481	dk1	IntB-free
94.9395	4.24237	dk1	IntB-free
95.0535	4.45291	dk1	IntB-free
95.1675	4.39323	dk1	IntB-free
95.2814	4.54739	dk1	IntB-free
95.3954	4.56687	dk1	IntB-free
95.5094	4.22554	dk1	IntB-free
95.6233	4.79687	dk1	IntB-free
95.7373	4.14768	dk1	IntB-free
95.8513	4.79048	dk1	IntB-free
95.9653	4.38872	dk1	IntB-free
96.0792	4.12859	dk1	IntB-free
96.1932	4.70371	dk1	IntB-free
96.3072	4.28621	dk1	IntB-free
96.4212	4.57993	dk1	IntB-free
96.5351	4.58076	dk1	IntB-free
96.6491	4.45535	dk1	IntB-free
96.7631	4.73501	dk1	IntB-free
96.8771	4.37283	dk1	IntB-free
96.991	4.42898	dk1	IntB-free
97.105	4.16692	dk1	IntB-free
97.219	3.91255	dk1	IntB-free
97.3329	4.60691	dk1	IntB-free
97.4469	4.58844	dk1	IntB-free
97.5609	4.28489	dk1	IntB-free
97.6749	4.30814	dk1	IntB-free
97.7888	4.74031	dk1	IntB-free
97.9028	4.65943	dk1	IntB-free
98.0168	4.64555	dk1	IntB-free
98.1308	4.89163	dk1	IntB-free
98.2447	4.91692	dk1	IntB-free
98.3587	4.45409	dk1	IntB-free
98.4727	4.51901	dk1	IntB-free
98.5866	4.33359	dk1	IntB-free
98.7006	4.52014	dk1	IntB-free
98.8146	4.00219	dk1	IntB-free
98.9286	4.64422	dk1	IntB-free
99.0425	4.60169	dk1	IntB-free
99.1565	4.8367	dk1	IntB-free
99.2705	4.7084	dk1	IntB-free
99.3845	4.5665	dk1	IntB-free
99.4984	4.71284	dk1	IntB-free
99.6124	4.86229	dk1	IntB-free
99.7264	4.85489	dk1	IntB-free
99.8403	4.723	dk1	IntB-free
99.9543	4.20287	dk1	IntB-free
100.068	4.58874	dk1	IntB-free
100.182	4.62842	dk1	IntB-free
100.296	4.56998	dk1	IntB-free
100.41	4.2418	dk1	IntB-free
100.524	4.62298	dk1	IntB-free
100.638	4.58696	dk1	IntB-free
100.752	4.70552	dk1	IntB-free
100.866	4.32449	dk1	IntB-free
100.98	4.81151	dk1	IntB-free
101.094	4.80076	dk1	IntB-free
101.208	4.60218	dk1	IntB-free
101.322	4.48808	dk1	IntB-free
101.436	4.29244	dk1	IntB-free
101.55	4.60332	dk1	IntB-free
101.664	4.72423	dk1	IntB-free
101.778	4.77494	dk1	IntB-free
101.892	4.36298	dk1	IntB-free
102.006	4.83293	dk1	IntB-free
102.12	4.64055	dk1	IntB-free
102.234	4.378	dk1	IntB-free
102.348	4.9002	dk1	IntB-free
102.462	4.58303	dk1	IntB-free
102.576	4.08002	dk1	IntB-free
102.69	4.47017	dk1	IntB-free
102.804	4.56396	dk1	IntB-free
102.918	4.4837	dk1	IntB-free
103.032	4.36704	dk1	IntB-free
103.146	5.0575	dk1	IntB-free
103.26	5.0292	dk1	IntB-free
103.374	4.62707	dk1	IntB-free
103.487	4.46377	dk1	IntB-free
103.601	4.43383	dk1	IntB-free
103.715	4.81971	dk1	IntB-free
103.829	4.53276	dk1	IntB-free
103.943	4.79057	dk1	IntB-free
104.057	4.6067	dk1	IntB-free
104.171	4.94327	dk1	IntB-free
104.285	4.89848	dk1	IntB-free
104.399	4.48728	dk1	IntB-free
104.513	5.00482	dk1	IntB-free
104.627	4.71579	dk1	IntB-free
104.741	4.56754	dk1	IntB-free
104.855	4.8136	dk1	IntB-free
104.969	4.57435	dk1	IntB-free
105.083	4.49986	dk1	IntB-free
105.197	4.99609	dk1	IntB-free
105.311	5.01561	dk1	IntB-free
105.425	4.66302	dk1	IntB-free
105.539	4.69708	dk1	IntB-free
105.653	4.92398	dk1	IntB-free
105.767	4.65839	dk1	IntB-free
105.881	4.66366	dk1	IntB-free
105.995	4.55088	dk1	IntB-free
106.109	4.18049	dk1	IntB-free
106.223	5.16526	dk1	IntB-free
106.337	4.6104	dk1	IntB-free
106.451	4.52389	dk1	IntB-free
106.565	4.97227	dk1	IntB-free
106.679	4.66073	dk1	IntB-free
106.793	4.64605	dk1	IntB-free
106.907	4.90965	dk1	IntB-free
107.021	4.61686	dk1	IntB-free
107.135	4.28167	dk1	IntB-free
107.249	4.65001	dk1	IntB-free
107.363	5.18365	dk1	IntB-free
107.477	4.44101	dk1	IntB-free
107.591	4.68394	dk1	IntB-free
107.704	4.70248	dk1	IntB-free
107.818	4.74989	dk1	IntB-free
107.932	4.78313	dk1	IntB-free
108.046	4.97622	dk1	IntB-free
108.16	4.89014	dk1	IntB-free
108.274	4.72103	dk1	IntB-free
108.388	5.09057	dk1	IntB-free
108.502	4.93892	dk1	IntB-free
108.616	4.7574	dk1	IntB-free
108.73	4.68109	dk1	IntB-free
108.844	4.77084	dk1	IntB-free
108.958	4.77855	dk1	IntB-free
109.072	4.70367	dk1	IntB-free
109.186	4.61388	dk1	IntB-free
109.3	5.20165	dk1	IntB-free
109.414	4.3613	dk1	IntB-free
109.528	4.62016	dk1	IntB-free
109.642	4.79227	dk1	IntB-free
109.756	4.88474	dk1	IntB-free
109.87	4.69946	dk1	IntB-free
109.984	4.62864	dk1	IntB-free
110.098	4.65871	dk1	IntB-free
110.212	4.43914	dk1	IntB-free
110.326	4.98862	dk1	IntB-free
110.44	4.79301	dk1	IntB-free
110.554	4.67706	dk1	IntB-free
110.668	4.71789	dk1	IntB-free
110.782	4.76458	dk1	IntB-free
110.896	4.74206	dk1	IntB-free
111.01	4.72511	dk1	IntB-free
111.124	4.62507	dk1	IntB-free
111.238	4.6547	dk1	IntB-free
111.352	4.94572	dk1	IntB-free
111.466	4.85955	dk1	IntB-free
111.58	4.58122	dk1	IntB-free
111.694	4.64245	dk1	IntB-free
111.808	4.64857	dk1	IntB-free
111.921	4.78519	dk1	IntB-free
112.035	4.68828	dk1	IntB-free
112.149	4.95885	dk1	IntB-free
112.263	4.68226	dk1	IntB-free
112.377	4.92219	dk1	IntB-free
112.491	4.33527	dk1	IntB-free
112.605	4.97624	dk1	IntB-free
112.719	4.42481	dk1	IntB-free
112.833	4.87625	dk1	IntB-free
112.947	4.75493	dk1	IntB-free
113.061	4.59923	dk1	IntB-free
113.175	4.82787	dk1	IntB-free
113.289	4.22388	dk1	IntB-free
113.403	4.91986	dk1	IntB-free
113.517	4.85678	dk1	IntB-free
113.631	4.62116	dk1	IntB-free
113.745	4.96382	dk1	IntB-free
113.859	4.75177	dk1	IntB-free
113.973	4.62093	dk1	IntB-free
114.087	4.7619	dk1	IntB-free
114.201	4.77643	dk1	IntB-free
114.315	4.65062	dk1	IntB-free
114.429	4.84159	dk1	IntB-free
114.543	4.4591	dk1	IntB-free
114.657	4.40444	dk1	IntB-free
114.771	4.63954	dk1	IntB-free
114.885	4.8485	dk1	IntB-free
114.999	4.82316	dk1	IntB-free
115.113	4.75028	dk1	IntB-free
115.227	4.97694	dk1	IntB-free
115.341	4.55884	dk1	IntB-free
115.455	4.54726	dk1	IntB-free
115.569	4.3496	dk1	IntB-free
115.683	4.52623	dk1	IntB-free
115.797	4.75143	dk1	IntB-free
115.911	4.57973	dk1	IntB-free
116.025	4.69484	dk1	IntB-free
116.138	4.66155	dk1	IntB-free
116.252	4.89807	dk1	IntB-free
116.366	4.95509	dk1	IntB-free
116.48	4.66	dk1	IntB-free
116.594	4.84603	dk1	IntB-free
116.708	4.65318	dk1	IntB-free
116.822	4.62705	dk1	IntB-free
116.936	4.4166	dk1	IntB-free
117.05	4.51353	dk1	IntB-free
117.164	4.84887	dk1	IntB-free
117.278	4.99552	dk1	IntB-free
117.392	4.77614	dk1	IntB-free
117.506	4.35344	dk1	IntB-free
117.62	4.70246	dk1	IntB-free
117.734	4.49691	dk1	IntB-free
117.848	4.89387	dk1	IntB-free
117.962	4.57374	dk1	IntB-free
118.076	4.63742	dk1	IntB-free
118.19	4.61715	dk1	IntB-free
118.304	4.96396	dk1	IntB-free
118.418	4.97502	dk1	IntB-free
118.532	4.85567	dk1	IntB-free
118.646	4.46668	dk1	IntB-free
118.76	4.39909	dk1	IntB-free
118.874	4.58508	dk1	IntB-free
118.988	4.87713	dk1	IntB-free
119.102	4.78806	dk1	IntB-free
119.216	4.27981	dk1	IntB-free
119.33	5.08771	dk1	IntB-free
119.444	4.79199	dk1	IntB-free
119.558	4.80885	dk1	IntB-free
119.672	4.73768	dk1	IntB-free
119.786	4.77891	dk1	IntB-free
119.9	4.88674	dk1	IntB-free
120.014	4.36077	dk1	IntB-free
120.128	4.66966	dk1	IntB-free
120.242	5.10893	dk1	IntB-free
120.355	4.55781	dk1	IntB-free
120.469	4.43746	dk1	IntB-free
120.583	4.55461	dk1	IntB-free
120.697	4.48142	dk1	IntB-free
120.811	4.80839	dk1	IntB-free
120.925	4.56194	dk1	IntB-free
121.039	4.48189	dk1	IntB-free
121.153	5.35002	dk1	IntB-free
121.267	4.61546	dk1	IntB-free
121.381	5.05639	dk1	IntB-free
121.495	4.65404	dk1	IntB-free
121.609	4.63227	dk1	IntB-free
121.723	4.74445	dk1	IntB-free
121.837	4.53359	dk1	IntB-free
121.951	4.74393	dk1	IntB-free
122.065	4.33206	dk1	IntB-free
122.179	4.73054	dk1	IntB-free
122.293	4.72601	dk1	IntB-free
122.407	4.49972	dk1	IntB-free
122.521	4.99837	dk1	IntB-free
122.635	4.93211	dk1	IntB-free
122.749	4.37712	dk1	IntB-free
122.863	4.53486	dk1	IntB-free
122.977	4.73754	dk1	IntB-free
123.091	4.34328	dk1	IntB-free
123.205	4.61681	dk1	IntB-free
123.319	4.71534	dk1	IntB-free
123.433	4.84428	dk1	IntB-free
123.547	4.89913	dk1	IntB-free
123.661	4.86344	dk1	IntB-free
123.775	4.7817	dk1	IntB-free
123.889	5.26141	dk1	IntB-free
124.003	4.66677	dk1	IntB-free
124.117	4.80525	dk1	IntB-free
124.231	4.98881	dk1	IntB-free
124.345	4.62339	dk1	IntB-free
124.459	4.53059	dk1	IntB-free
124.572	4.71896	dk1	IntB-free
124.686	4.31155	dk1	IntB-free
124.8	4.83501	dk1	IntB-free
124.914	4.64377	dk1	IntB-free
125.028	4.6219	dk1	IntB-free
125.142	4.53526	dk1	IntB-free
125.256	4.65347	dk1	IntB-free
125.37	4.79523	dk1	IntB-free
125.484	4.8815	dk1	IntB-free
125.598	4.7624	dk1	IntB-free
125.712	4.50601	dk1	IntB-free
125.826	4.67515	dk1	IntB-free
125.94	4.5819	dk1	IntB-free
126.054	4.61802	dk1	IntB-free
126.168	4.43939	dk1	IntB-free
126.282	4.40767	dk1	IntB-free
126.396	4.61561	dk1	IntB-free
126.51	4.23074	dk1	IntB-free
126.624	4.7656	dk1	IntB-free
126.738	4.39743	dk1	IntB-free
126.852	4.38813	dk1	IntB-free
126.966	4.69708	dk1	IntB-free
127.08	4.72677	dk1	IntB-free
127.194	4.90152	dk1	IntB-free
127.308	4.47268	dk1	IntB-free
127.422	4.79408	dk1	IntB-free
127.536	4.43049	dk1	IntB-free
127.65	4.67267	dk1	IntB-free
127.764	4.48896	dk1	IntB-free
127.878	4.5826	dk1	IntB-free
127.992	4.59873	dk1	IntB-free
128.106	4.43289	dk1	IntB-free
128.22	4.53201	dk1	IntB-free
128.334	4.64685	dk1	IntB-free
128.448	4.76547	dk1	IntB-free
128.562	4.56	dk1	IntB-free
128.676	4.36308	dk1	IntB-free
128.789	4.63923	dk1	IntB-free
128.903	4.74621	dk1	IntB-free
129.017	4.44232	dk1	IntB-free
129.131	4.46391	dk1	IntB-free
129.245	4.43499	dk1	IntB-free
129.359	4.81802	dk1	IntB-free
129.473	4.56805	dk1	IntB-free
129.587	4.51579	dk1	IntB-free
129.701	4.88393	dk1	IntB-free
129.815	4.23933	dk1	IntB-free
129.929	4.51033	dk1	IntB-free
130.043	4.83605	dk1	IntB-free
130.157	4.96428	dk1	IntB-free
130.271	3.95899	dk1	IntB-free
130.385	4.50313	dk1	IntB-free
130.499	4.59358	dk1	IntB-free
130.613	4.81973	dk1	IntB-free
130.727	4.87863	dk1	IntB-free
130.841	4.84495	dk1	IntB-free
130.955	4.7077	dk1	IntB-free
131.069	4.78192	dk1	IntB-free
131.183	4.48377	dk1	IntB-free
131.297	4.207	dk1	IntB-free
131.411	4.76506	dk1	IntB-free
131.525	4.81384	dk1	IntB-free
131.639	4.51037	dk1	IntB-free
131.753	4.55221	dk1	IntB-free
131.867	4.57658	dk1	IntB-free
131.981	4.50067	dk1	IntB-free
132.095	4.99487	dk1	IntB-free
132.209	4.64785	dk1	IntB-free
132.323	4.66225	dk1	IntB-free
132.437	5.04442	dk1	IntB-free
132.551	4.33425	dk1	IntB-free
132.665	4.5496	dk1	IntB-free
132.779	4.95772	dk1	IntB-free
132.893	4.57814	dk1	IntB-free
133.006	4.78434	dk1	IntB-free
133.12	4.65232	dk1	IntB-free
133.234	4.61025	dk1	IntB-free
133.348	4.40828	dk1	IntB-free
133.462	4.98864	dk1	IntB-free
133.576	4.8315	dk1	IntB-free
133.69	4.73681	dk1	IntB-free
133.804	4.64892	dk1	IntB-free
133.918	4.85205	dk1	IntB-free
134.032	4.6566	dk1	IntB-free
134.146	4.44682	dk1	IntB-free
134.26	4.43406	dk1	IntB-free
134.374	4.36543	dk1	IntB-free
134.488	4.618	dk1	IntB-free
134.602	4.86554	dk1	IntB-free
134.716	5.13367	dk1	IntB-free
134.83	4.81219	dk1	IntB-free
134.944	4.5282	dk1	IntB-free
135.058	4.77042	dk1	IntB-free
135.172	4.70433	dk1	IntB-free
135.286	4.66263	dk1	IntB-free
135.4	4.53109	dk1	IntB-free
135.514	4.96859	dk1	IntB-free
135.628	4.6449	dk1	IntB-free
135.742	4.88749	dk1	IntB-free
135.856	4.6698	dk1	IntB-free
135.97	4.92595	dk1	IntB-free
136.084	4.70572	dk1	IntB-free
136.198	4.44392	dk1	IntB-free
136.312	4.89607	dk1	IntB-free
136.426	4.46917	dk1	IntB-free
136.54	4.53142	dk1	IntB-free
136.654	4.64887	dk1	IntB-free
136.768	4.45834	dk1	IntB-free
136.882	4.5023	dk1	IntB-free
136.996	4.65197	dk1	IntB-free
137.11	4.67555	dk1	IntB-free
137.223	4.70918	dk1	IntB-free
137.337	4.72363	dk1	IntB-free
137.451	4.6972	dk1	IntB-free
137.565	4.83388	dk1	IntB-free
137.679	4.48002	dk1	IntB-free
137.793	4.65738	dk1	IntB-free
137.907	4.85715	dk1	IntB-free
138.021	4.31025	dk1	IntB-free
138.135	4.74082	dk1	IntB-free
138.249	4.30832	dk1	IntB-free
138.363	5.02438	dk1	IntB-free
138.477	4.76849	dk1	IntB-free
138.591	4.60151	dk1	IntB-free
138.705	4.72249	dk1	IntB-free
138.819	4.47508	dk1	IntB-free
138.933	4.69294	dk1	IntB-free
139.047	4.56488	dk1	IntB-free
139.161	4.44075	dk1	IntB-free
139.275	5.13191	dk1	IntB-free
139.389	4.42583	dk1	IntB-free
139.503	4.99378	dk1	IntB-free
139.617	4.91648	dk1	IntB-free
139.731	5.09429	dk1	IntB-free
139.845	4.67472	dk1	IntB-free
139.959	3.87189	dk1	IntB-free
140.073	4.78689	dk1	IntB-free
140.187	4.66417	dk1	IntB-free
140.301	4.68593	dk1	IntB-free
140.415	4.9446	dk1	IntB-free
140.529	4.59781	dk1	IntB-free
140.643	4.94045	dk1	IntB-free
140.757	5.06261	dk1	IntB-free
140.871	4.3312	dk1	IntB-free
140.985	5.02952	dk1	IntB-free
141.099	4.58739	dk1	IntB-free
141.213	4.91274	dk1	IntB-free
141.327	4.8388	dk1	IntB-free
141.44	4.42481	dk1	IntB-free
141.554	4.59752	dk1	IntB-free
141.668	4.59076	dk1	IntB-free
141.782	4.75067	dk1	IntB-free
141.896	4.86977	dk1	IntB-free
142.01	4.69371	dk1	IntB-free
142.124	4.58254	dk1	IntB-free
142.238	4.7566	dk1	IntB-free
142.352	4.806	dk1	IntB-free
142.466	4.8274	dk1	IntB-free
142.58	4.49807	dk1	IntB-free
142.694	4.45538	dk1	IntB-free
142.808	4.44423	dk1	IntB-free
142.922	4.33815	dk1	IntB-free
143.036	5.01628	dk1	IntB-free
143.15	4.54197	dk1	IntB-free
143.264	4.89769	dk1	IntB-free
143.378	4.9502	dk1	IntB-free
143.492	4.70069	dk1	IntB-free
143.606	4.57478	dk1	IntB-free
143.72	4.82317	dk1	IntB-free
143.834	4.38102	dk1	IntB-free
143.948	5.11341	dk1	IntB-free
144.062	4.78683	dk1	IntB-free
144.176	4.64503	dk1	IntB-free
144.29	4.81127	dk1	IntB-free
144.404	4.76316	dk1	IntB-free
144.518	4.66329	dk1	IntB-free
144.632	4.51982	dk1	IntB-free
144.746	4.84378	dk1	IntB-free
144.86	4.80361	dk1	IntB-free
144.974	4.88049	dk1	IntB-free
145.088	4.73623	dk1	IntB-free
145.202	4.79882	dk1	IntB-free
145.316	4.89136	dk1	IntB-free
145.43	4.78494	dk1	IntB-free
145.544	5.00453	dk1	IntB-free
145.657	4.65443	dk1	IntB-free
145.771	4.71945	dk1	IntB-free
145.885	4.55932	dk1	IntB-free
145.999	4.88686	dk1	IntB-free
146.113	4.95513	dk1	IntB-free
146.227	4.62378	dk1	IntB-free
146.341	5.00217	dk1	IntB-free
146.455	4.66705	dk1	IntB-free
146.569	5.06863	dk1	IntB-free
146.683	4.80055	dk1	IntB-free
146.797	4.63059	dk1	IntB-free
146.911	4.80269	dk1	IntB-free
147.025	4.91829	dk1	IntB-free
147.139	4.67968	dk1	IntB-free
147.253	4.59073	dk1	IntB-free
147.367	4.79628	dk1	IntB-free
147.481	4.96755	dk1	IntB-free
147.595	5.03814	dk1	IntB-free
147.709	5.10648	dk1	IntB-free
147.823	4.82621	dk1	IntB-free
147.937	4.90041	dk1	IntB-free
148.051	5.04077	dk1	IntB-free
148.165	4.83049	dk1	IntB-free
148.279	4.7764	dk1	IntB-free
148.393	4.54601	dk1	IntB-free
148.507	5.06457	dk1	IntB-free
148.621	4.4047	dk1	IntB-free
148.735	4.68274	dk1	IntB-free
148.849	4.59834	dk1	IntB-free
148.963	4.86329	dk1	IntB-free
149.077	4.74226	dk1	IntB-free
149.191	4.60263	dk1	IntB-free
149.305	4.5859	dk1	IntB-free
149.419	5.31789	dk1	IntB-free
149.533	4.99443	dk1	IntB-free
149.647	4.60339	dk1	IntB-free
149.761	4.49744	dk1	IntB-free
149.874	4.17893	dk1	IntB-free
149.988	4.80262	dk1	IntB-free
150.102	4.79177	dk1	IntB-free
150.216	4.5047	dk1	IntB-free
150.33	4.42244	dk1	IntB-free
150.444	4.6354	dk1	IntB-free
150.558	4.77585	dk1	IntB-free
150.672	4.63286	dk1	IntB-free
150.786	4.8127	dk1	IntB-free
150.9	4.87331	dk1	IntB-free
151.014	4.9044	dk1	IntB-free
151.128	4.80015	dk1	IntB-free
151.242	4.16226	dk1	IntB-free
151.356	4.4949	dk1	IntB-free
151.47	4.77759	dk1	IntB-free
151.584	4.84664	dk1	IntB-free
151.698	4.58947	dk1	IntB-free
151.812	4.58298	dk1	IntB-free
151.926	4.91834	dk1	IntB-free
152.04	4.56126	dk1	IntB-free
152.154	4.81216	dk1	IntB-free
152.268	4.27181	dk1	IntB-free
152.382	4.93872	dk1	IntB-free
152.496	4.83329	dk1	IntB-free
152.61	4.90997	dk1	IntB-free
152.724	4.83821	dk1	IntB-free
152.838	4.80911	dk1	IntB-free
152.952	4.64079	dk1	IntB-free
153.066	4.74402	dk1	IntB-free
153.18	4.39516	dk1	IntB-free
153.294	4.91525	dk1	IntB-free
153.408	4.88215	dk1	IntB-free
153.522	4.89888	dk1	IntB-free
153.636	4.6717	dk1	IntB-free
153.75	4.63336	dk1	IntB-free
153.864	4.66607	dk1	IntB-free
153.978	4.46964	dk1	IntB-free
154.091	5.04611	dk1	IntB-free
154.205	4.79146	dk1	IntB-free
154.319	4.40388	dk1	IntB-free
154.433	4.43543	dk1	IntB-free
154.547	4.98282	dk1	IntB-free
154.661	4.36753	dk1	IntB-free
154.775	4.65501	dk1	IntB-free
154.889	4.7126	dk1	IntB-free
155.003	4.51737	dk1	IntB-free
155.117	4.94675	dk1	IntB-free
155.231	4.84926	dk1	IntB-free
155.345	4.33357	dk1	IntB-free
155.459	4.38863	dk1	IntB-free
155.573	5.47807	dk1	IntB-free
155.687	4.42323	dk1	IntB-free
155.801	4.7563	dk1	IntB-free
155.915	4.95399	dk1	IntB-free
156.029	4.43372	dk1	IntB-free
156.143	4.96737	dk1	IntB-free
156.257	4.81477	dk1	IntB-free
156.371	4.59319	dk1	IntB-free
156.485	4.64672	dk1	IntB-free
156.599	4.36854	dk1	IntB-free
156.713	4.74638	dk1	IntB-free
156.827	4.98434	dk1	IntB-free
156.941	4.62861	dk1	IntB-free
157.055	4.55458	dk1	IntB-free
157.169	4.77956	dk1	IntB-free
157.283	4.70299	dk1	IntB-free
157.397	5.02887	dk1	IntB-free
157.511	4.44345	dk1	IntB-free
157.625	4.97985	dk1	IntB-free
157.739	4.19748	dk1	IntB-free
157.853	4.61166	dk1	IntB-free
157.967	4.74978	dk1	IntB-free
158.081	4.54793	dk1	IntB-free
158.195	4.61807	dk1	IntB-free
158.308	4.53454	dk1	IntB-free
158.422	4.89538	dk1	IntB-free
158.536	4.87093	dk1	IntB-free
158.65	4.99723	dk1	IntB-free
158.764	4.29758	dk1	IntB-free
158.878	4.64866	dk1	IntB-free
158.992	4.39489	dk1	IntB-free
159.106	4.56457	dk1	IntB-free
159.22	4.95114	dk1	IntB-free
159.334	4.81052	dk1	IntB-free
159.448	4.88252	dk1	IntB-free
159.562	5.32332	dk1	IntB-free
159.676	5.03226	dk1	IntB-free
159.79	4.48365	dk1	IntB-free
159.904	4.6035	dk1	IntB-free
160.018	4.65976	dk1	IntB-free
160.132	4.66347	dk1	IntB-free
160.246	4.77087	dk1	IntB-free
160.36	4.53813	dk1	IntB-free
160.474	4.13384	dk1	IntB-free
160.588	4.66265	dk1	IntB-free
160.702	4.49852	dk1	IntB-free
160.816	4.68566	dk1	IntB-free
160.93	4.68745	dk1	IntB-free
161.044	4.83997	dk1	IntB-free
161.158	4.72188	dk1	IntB-free
161.272	4.84656	dk1	IntB-free
161.386	4.46143	dk1	IntB-free
161.5	4.79316	dk1	IntB-free
161.614	4.69116	dk1	IntB-free
161.728	4.42559	dk1	IntB-free
161.842	4.29153	dk1	IntB-free
161.956	4.60203	dk1	IntB-free
162.07	4.79471	dk1	IntB-free
162.184	4.85732	dk1	IntB-free
162.298	5.02849	dk1	IntB-free
162.412	5.01101	dk1	IntB-free
162.525	4.47584	dk1	IntB-free
162.639	4.79727	dk1	IntB-free
162.753	4.91771	dk1	IntB-free
162.867	4.5267	dk1	IntB-free
162.981	4.53759	dk1	IntB-free
163.095	4.79527	dk1	IntB-free
163.209	4.69901	dk1	IntB-free
163.323	4.76466	dk1	IntB-free
163.437	4.66723	dk1	IntB-free
163.551	4.516	dk1	IntB-free
163.665	4.81648	dk1	IntB-free
163.779	4.87227	dk1	IntB-free
163.893	4.44032	dk1	IntB-free
164.007	4.9638	dk1	IntB-free
164.121	4.7911	dk1	IntB-free
164.235	5.10528	dk1	IntB-free
164.349	4.77324	dk1	IntB-free
164.463	4.51668	dk1	IntB-free
164.577	4.90058	dk1	IntB-free
164.691	5.10203	dk1	IntB-free
164.805	4.88183	dk1	IntB-free
164.919	4.84164	dk1	IntB-free
165.033	4.438	dk1	IntB-free
165.147	4.52672	dk1	IntB-free
165.261	4.70048	dk1	IntB-free
165.375	4.73873	dk1	IntB-free
165.489	5.28308	dk1	IntB-free
165.603	5.18326	dk1	IntB-free
165.717	4.69486	dk1	IntB-free
165.831	4.68664	dk1	IntB-free
165.945	4.9279	dk1	IntB-free
166.059	4.7372	dk1	IntB-free
166.173	4.8044	dk1	IntB-free
166.287	4.72034	dk1	IntB-free
166.401	4.91362	dk1	IntB-free
166.515	4.68981	dk1	IntB-free
166.629	4.96596	dk1	IntB-free
166.742	4.44948	dk1	IntB-free
166.856	4.84597	dk1	IntB-free
166.97	4.78199	dk1	IntB-free
167.084	4.38314	dk1	IntB-free
167.198	4.45546	dk1	IntB-free
167.312	4.58812	dk1	IntB-free
167.426	4.65497	dk1	IntB-free
167.54	4.37716	dk1	IntB-free
167.654	4.78006	dk1	IntB-free
167.768	4.75356	dk1	IntB-free
167.882	4.84338	dk1	IntB-free
167.996	4.79458	dk1	IntB-free
168.11	4.67796	dk1	IntB-free
168.224	4.33838	dk1	IntB-free
168.338	4.39651	dk1	IntB-free
168.452	4.60553	dk1	IntB-free
168.566	4.78776	dk1	IntB-free
168.68	4.43428	dk1	IntB-free
168.794	4.44909	dk1	IntB-free
168.908	4.59203	dk1	IntB-free
169.022	4.88334	dk1	IntB-free
169.136	4.64022	dk1	IntB-free
169.25	4.38218	dk1	IntB-free
169.364	4.6334	dk1	IntB-free
169.478	4.55162	dk1	IntB-free
169.592	4.48687	dk1	IntB-free
169.706	4.53824	dk1	IntB-free
169.82	4.41478	dk1	IntB-free
169.934	4.63563	dk1	IntB-free
170.048	4.88135	dk1	IntB-free
170.162	4.57692	dk1	IntB-free
170.276	4.5463	dk1	IntB-free
170.39	4.75061	dk1	IntB-free
170.504	4.55414	dk1	IntB-free
170.618	4.69094	dk1	IntB-free
170.732	4.72324	dk1	IntB-free
170.846	4.70527	dk1	IntB-free
170.96	4.65314	dk1	IntB-free
171.073	5.00838	dk1	IntB-free
171.187	4.72907	dk1	IntB-free
171.301	5.41439	dk1	IntB-free
171.415	4.37156	dk1	IntB-free
171.529	4.62593	dk1	IntB-free
171.643	5.26758	dk1	IntB-free
171.757	4.5103	dk1	IntB-free
171.871	4.65301	dk1	IntB-free
171.985	4.69012	dk1	IntB-free
172.099	4.73932	dk1	IntB-free
172.213	5.11399	dk1	IntB-free
172.327	4.7205	dk1	IntB-free
172.441	4.77385	dk1	IntB-free
172.555	4.89231	dk1	IntB-free
172.669	4.69942	dk1	IntB-free
172.783	4.65656	dk1	IntB-free
172.897	4.47126	dk1	IntB-free
173.011	4.45154	dk1	IntB-free
173.125	4.78952	dk1	IntB-free
173.239	4.53458	dk1	IntB-free
173.353	4.78762	dk1	IntB-free
173.467	4.55623	dk1	IntB-free
173.581	4.42938	dk1	IntB-free
173.695	4.90162	dk1	IntB-free
173.809	4.81664	dk1	IntB-free
173.923	4.58752	dk1	IntB-free
174.037	4.80897	dk1	IntB-free
174.151	4.74893	dk1	IntB-free
174.265	4.74316	dk1	IntB-free
174.379	4.90326	dk1	IntB-free
174.493	4.90968	dk1	IntB-free
174.607	4.48614	dk1	IntB-free
174.721	4.90782	dk1	IntB-free
174.835	4.73282	dk1	IntB-free
174.949	5.09862	dk1	IntB-free
175.063	4.75752	dk1	IntB-free
175.177	4.67871	dk1	IntB-free
175.29	4.74314	dk1	IntB-free
175.404	4.40801	dk1	IntB-free
175.518	4.76068	dk1	IntB-free
175.632	5.03693	dk1	IntB-free
175.746	4.60135	dk1	IntB-free
175.86	4.43815	dk1	IntB-free
175.974	4.75449	dk1	IntB-free
176.088	5.0169	dk1	IntB-free
176.202	4.92338	dk1	IntB-free
176.316	4.85478	dk1	IntB-free
176.43	5.13881	dk1	IntB-free
176.544	4.42812	dk1	IntB-free
176.658	4.53857	dk1	IntB-free
176.772	4.66261	dk1	IntB-free
176.886	4.75379	dk1	IntB-free
177	4.69435	dk1	IntB-free
177.114	4.73841	dk1	IntB-free
177.228	4.45414	dk1	IntB-free
177.342	4.98517	dk1	IntB-free
177.456	4.78966	dk1	IntB-free
177.57	4.4585	dk1	IntB-free
177.684	4.86229	dk1	IntB-free
177.798	4.7235	dk1	IntB-free
177.912	4.70176	dk1	IntB-free
178.026	4.76093	dk1	IntB-free
178.14	4.68926	dk1	IntB-free
178.254	4.60222	dk1	IntB-free
178.368	4.95387	dk1	IntB-free
178.482	4.75962	dk1	IntB-free
178.596	4.7907	dk1	IntB-free
178.71	4.82642	dk1	IntB-free
178.824	4.60154	dk1	IntB-free
178.938	4.44082	dk1	IntB-free
179.052	4.81725	dk1	IntB-free
179.166	4.83821	dk1	IntB-free
179.28	4.27212	dk1	IntB-free
179.394	4.6617	dk1	IntB-free
179.507	4.88591	dk1	IntB-free
179.621	4.61605	dk1	IntB-free
179.735	4.72184	dk1	IntB-free
179.849	4.82672	dk1	IntB-free
179.963	4.62509	dk1	IntB-free
180.077	4.48371	dk1	IntB-free
180.191	4.66332	dk1	IntB-free
180.305	4.82549	dk1	IntB-free
180.419	4.56609	dk1	IntB-free
180.533	4.74564	dk1	IntB-free
180.647	4.74099	dk1	IntB-free
180.761	4.63953	dk1	IntB-free
180.875	4.54756	dk1	IntB-free
180.989	4.45772	dk1	IntB-free
181.103	4.85419	dk1	IntB-free
181.217	4.92861	dk1	IntB-free
181.331	4.79899	dk1	IntB-free
181.445	4.4486	dk1	IntB-free
181.559	4.64665	dk1	IntB-free
181.673	4.72218	dk1	IntB-free
181.787	4.83145	dk1	IntB-free
181.901	4.84046	dk1	IntB-free
182.015	4.93219	dk1	IntB-free
182.129	4.34697	dk1	IntB-free
182.243	4.75041	dk1	IntB-free
182.357	4.86768	dk1	IntB-free
182.471	4.63193	dk1	IntB-free
182.585	4.81985	dk1	IntB-free
182.699	4.74465	dk1	IntB-free
182.813	4.69524	dk1	IntB-free
182.927	4.77446	dk1	IntB-free
183.041	4.50349	dk1	IntB-free
183.155	4.83814	dk1	IntB-free
183.269	4.3248	dk1	IntB-free
183.383	4.38805	dk1	IntB-free
183.497	4.5116	dk1	IntB-free
183.611	4.74197	dk1	IntB-free
183.724	4.90907	dk1	IntB-free
183.838	4.31664	dk1	IntB-free
183.952	4.85886	dk1	IntB-free
184.066	4.4473	dk1	IntB-free
184.18	4.7286	dk1	IntB-free
184.294	4.37473	dk1	IntB-free
184.408	4.63078	dk1	IntB-free
184.522	4.63902	dk1	IntB-free
184.636	4.85824	dk1	IntB-free
184.75	4.58343	dk1	IntB-free
184.864	4.95353	dk1	IntB-free
184.978	4.75992	dk1	IntB-free
185.092	5.01098	dk1	IntB-free
185.206	4.99307	dk1	IntB-free
185.32	5.09536	dk1	IntB-free
185.434	4.97916	dk1	IntB-free
185.548	4.68762	dk1	IntB-free
185.662	5.03891	dk1	IntB-free
185.776	4.86044	dk1	IntB-free
185.89	5.36246	dk1	IntB-free
186.004	4.78211	dk1	IntB-free
186.118	4.80005	dk1	IntB-free
186.232	4.5142	dk1	IntB-free
186.346	4.54634	dk1	IntB-free
186.46	4.23939	dk1	IntB-free
186.574	4.63196	dk1	IntB-free
186.688	4.5223	dk1	IntB-free
186.802	4.41513	dk1	IntB-free
186.916	4.17334	dk1	IntB-free
187.03	4.16715	dk1	IntB-free
187.144	4.81015	dk1	IntB-free
187.258	4.56102	dk1	IntB-free
187.372	4.43505	dk1	IntB-free
187.486	4.70746	dk1	IntB-free
187.6	4.7805	dk1	IntB-free
187.714	4.6742	dk1	IntB-free
187.828	4.88319	dk1	IntB-free
187.941	4.91537	dk1	IntB-free
188.055	4.49331	dk1	IntB-free
188.169	4.72427	dk1	IntB-free
188.283	4.55771	dk1	IntB-free
188.397	4.43823	dk1	IntB-free
188.511	4.6499	dk1	IntB-free
188.625	4.60717	dk1	IntB-free
188.739	4.75523	dk1	IntB-free
188.853	4.86094	dk1	IntB-free
188.967	4.59865	dk1	IntB-free
189.081	4.55248	dk1	IntB-free
189.195	4.62457	dk1	IntB-free
189.309	4.60742	dk1	IntB-free
189.423	4.53156	dk1	IntB-free
189.537	4.51816	dk1	IntB-free
189.651	4.41197	dk1	IntB-free
189.765	4.78969	dk1	IntB-free
189.879	4.66218	dk1	IntB-free
189.993	4.53845	dk1	IntB-free
190.107	5.14511	dk1	IntB-free
190.221	4.58541	dk1	IntB-free
190.335	4.73648	dk1	IntB-free
190.449	4.39775	dk1	IntB-free
190.563	4.85833	dk1	IntB-free
190.677	4.30239	dk1	IntB-free
190.791	4.8566	dk1	IntB-free
190.905	4.85202	dk1	IntB-free
191.019	4.99445	dk1	IntB-free
191.133	4.37348	dk1	IntB-free
191.247	4.5746	dk1	IntB-free
191.361	4.71898	dk1	IntB-free
191.475	4.51885	dk1	IntB-free
191.589	5.05241	dk1	IntB-free
191.703	4.7113	dk1	IntB-free
191.817	5.1266	dk1	IntB-free
191.931	4.49521	dk1	IntB-free
192.045	4.87533	dk1	IntB-free
192.158	4.21078	dk1	IntB-free
192.272	4.77648	dk1	IntB-free
192.386	4.56987	dk1	IntB-free
192.5	4.43713	dk1	IntB-free
192.614	4.75057	dk1	IntB-free
192.728	4.64455	dk1	IntB-free
192.842	5.02881	dk1	IntB-free
192.956	4.85508	dk1	IntB-free
193.07	4.75844	dk1	IntB-free
193.184	4.71583	dk1	IntB-free
193.298	4.73256	dk1	IntB-free
193.412	4.4058	dk1	IntB-free
193.526	4.61224	dk1	IntB-free
193.64	4.66772	dk1	IntB-free
193.754	4.86201	dk1	IntB-free
193.868	4.46282	dk1	IntB-free
193.982	4.98786	dk1	IntB-free
194.096	4.77893	dk1	IntB-free
194.21	4.77896	dk1	IntB-free
194.324	4.66727	dk1	IntB-free
194.438	4.74478	dk1	IntB-free
194.552	4.47537	dk1	IntB-free
194.666	4.50665	dk1	IntB-free
194.78	4.52907	dk1	IntB-free
194.894	4.65788	dk1	IntB-free
195.008	4.79898	dk1	IntB-free
195.122	4.52209	dk1	IntB-free
195.236	4.84257	dk1	IntB-free
195.35	4.33139	dk1	IntB-free
195.464	4.82886	dk1	IntB-free
195.578	4.44608	dk1	IntB-free
195.692	4.76131	dk1	IntB-free
195.806	4.46492	dk1	IntB-free
195.92	4.5674	dk1	IntB-free
196.034	4.35826	dk1	IntB-free
196.148	5.36341	dk1	IntB-free
196.262	4.86043	dk1	IntB-free
196.375	5.16399	dk1	IntB-free
196.489	4.67288	dk1	IntB-free
196.603	5.05895	dk1	IntB-free
196.717	5.148	dk1	IntB-free
196.831	4.80154	dk1	IntB-free
196.945	4.94481	dk1	IntB-free
197.059	4.77346	dk1	IntB-free
197.173	4.79685	dk1	IntB-free
197.287	4.50568	dk1	IntB-free
197.401	4.78297	dk1	IntB-free
197.515	4.79804	dk1	IntB-free
197.629	4.8154	dk1	IntB-free
197.743	4.95622	dk1	IntB-free
197.857	4.44071	dk1	IntB-free
197.971	4.73517	dk1	IntB-free
198.085	4.53231	dk1	IntB-free
198.199	4.68426	dk1	IntB-free
198.313	4.44128	dk1	IntB-free
198.427	4.99146	dk1	IntB-free
198.541	4.63329	dk1	IntB-free
198.655	4.83406	dk1	IntB-free
198.769	4.61979	dk1	IntB-free
198.883	4.89382	dk1	IntB-free
198.997	4.6697	dk1	IntB-free
199.111	5.01975	dk1	IntB-free
199.225	4.69249	dk1	IntB-free
199.339	4.72207	dk1	IntB-free
199.453	4.82195	dk1	IntB-free
199.567	4.63112	dk1	IntB-free
199.681	4.61272	dk1	IntB-free
199.795	4.64561	dk1	IntB-free
199.909	4.76676	dk1	IntB-free
200.023	4.94544	dk1	IntB-free
200.137	4.76087	dk1	IntB-free
200.251	4.87057	dk1	IntB-free
200.365	4.56994	dk1	IntB-free
200.479	4.91949	dk1	IntB-free
200.592	4.77345	dk1	IntB-free
200.706	4.97038	dk1	IntB-free
200.82	4.87588	dk1	IntB-free
200.934	4.67625	dk1	IntB-free
201.048	4.68766	dk1	IntB-free
201.162	4.80963	dk1	IntB-free
201.276	4.75686	dk1	IntB-free
201.39	4.82252	dk1	IntB-free
201.504	4.66422	dk1	IntB-free
201.618	4.9326	dk1	IntB-free
201.732	4.72716	dk1	IntB-free
201.846	4.55396	dk1	IntB-free
201.96	4.44838	dk1	IntB-free
202.074	4.74157	dk1	IntB-free
202.188	4.6376	dk1	IntB-free
202.302	4.68237	dk1	IntB-free
202.416	4.44663	dk1	IntB-free
202.53	4.70459	dk1	IntB-free
202.644	4.56862	dk1	IntB-free
202.758	4.53401	dk1	IntB-free
202.872	4.63737	dk1	IntB-free
202.986	4.77675	dk1	IntB-free
203.1	5.01392	dk1	IntB-free
203.214	4.47355	dk1	IntB-free
203.328	4.07824	dk1	IntB-free
203.442	4.9518	dk1	IntB-free
203.556	4.73004	dk1	IntB-free
203.67	4.85876	dk1	IntB-free
203.784	4.50195	dk1	IntB-free
203.898	4.78818	dk1	IntB-free
204.012	4.58465	dk1	IntB-free
204.126	4.60821	dk1	IntB-free
204.24	4.65117	dk1	IntB-free
204.354	4.44771	dk1	IntB-free
204.468	4.80939	dk1	IntB-free
204.582	4.93701	dk1	IntB-free
204.696	4.53225	dk1	IntB-free
204.809	4.94432	dk1	IntB-free
204.923	4.99686	dk1	IntB-free
205.037	4.55068	dk1	IntB-free
205.151	4.70993	dk1	IntB-free
205.265	4.6148	dk1	IntB-free
205.379	4.74578	dk1	IntB-free
205.493	4.82739	dk1	IntB-free
205.607	4.79202	dk1	IntB-free
205.721	4.76668	dk1	IntB-free
205.835	5.01181	dk1	IntB-free
205.949	4.97599	dk1	IntB-free
206.063	4.55239	dk1	IntB-free
206.177	4.23533	dk1	IntB-free
206.291	4.44482	dk1	IntB-free
206.405	4.72873	dk1	IntB-free
206.519	4.71202	dk1	IntB-free
206.633	4.54036	dk1	IntB-free
206.747	4.90077	dk1	IntB-free
206.861	4.67599	dk1	IntB-free
206.975	4.79643	dk1	IntB-free
207.089	4.70838	dk1	IntB-free
207.203	4.69113	dk1	IntB-free
207.317	4.63251	dk1	IntB-free
207.431	4.8899	dk1	IntB-free
207.545	4.8307	dk1	IntB-free
207.659	5.01507	dk1	IntB-free
207.773	4.66664	dk1	IntB-free
207.887	4.76361	dk1	IntB-free
208.001	4.57833	dk1	IntB-free
208.115	4.7996	dk1	IntB-free
208.229	4.69556	dk1	IntB-free
208.343	4.54062	dk1	IntB-free
208.457	4.34501	dk1	IntB-free
208.571	4.95953	dk1	IntB-free
208.685	5.39588	dk1	IntB-free
208.799	4.47732	dk1	IntB-free
208.913	4.37531	dk1	IntB-free
209.026	4.8794	dk1	IntB-free
209.14	4.39579	dk1	IntB-free
209.254	4.48156	dk1	IntB-free
209.368	4.47274	dk1	IntB-free
209.482	4.51781	dk1	IntB-free
209.596	4.92818	dk1	IntB-free
209.71	4.96944	dk1	IntB-free
209.824	4.77702	dk1	IntB-free
209.938	4.93673	dk1	IntB-free
210.052	4.57943	dk1	IntB-free
210.166	4.69631	dk1	IntB-free
210.28	4.34845	dk1	IntB-free
210.394	4.80787	dk1	IntB-free
210.508	5.06697	dk1	IntB-free
210.622	4.80586	dk1	IntB-free
210.736	4.70745	dk1	IntB-free
210.85	5.19665	dk1	IntB-free
210.964	4.70449	dk1	IntB-free
211.078	4.71867	dk1	IntB-free
211.192	4.95797	dk1	IntB-free
211.306	4.87412	dk1	IntB-free
211.42	4.92861	dk1	IntB-free
211.534	4.74207	dk1	IntB-free
211.648	4.51649	dk1	IntB-free
211.762	4.92998	dk1	IntB-free
211.876	4.79405	dk1	IntB-free
211.99	4.70752	dk1	IntB-free
212.104	5.04506	dk1	IntB-free
212.218	4.744	dk1	IntB-free
212.332	4.95846	dk1	IntB-free
212.446	4.96053	dk1	IntB-free
212.56	4.97132	dk1	IntB-free
212.674	4.88542	dk1	IntB-free
212.788	4.72773	dk1	IntB-free
212.902	4.851	dk1	IntB-free
213.016	4.80341	dk1	IntB-free
213.13	4.79958	dk1	IntB-free
213.243	4.52484	dk1	IntB-free
213.357	5.05199	dk1	IntB-free
213.471	4.80627	dk1	IntB-free
213.585	4.6829	dk1	IntB-free
213.699	4.84013	dk1	IntB-free
213.813	4.83271	dk1	IntB-free
213.927	4.87982	dk1	IntB-free
214.041	4.89371	dk1	IntB-free
214.155	4.823	dk1	IntB-free
214.269	4.64742	dk1	IntB-free
214.383	4.67608	dk1	IntB-free
214.497	4.60127	dk1	IntB-free
214.611	4.43676	dk1	IntB-free
214.725	5.13369	dk1	IntB-free
214.839	4.42011	dk1	IntB-free
214.953	4.62282	dk1	IntB-free
215.067	4.96396	dk1	IntB-free
215.181	4.87894	dk1	IntB-free
215.295	4.59349	dk1	IntB-free
215.409	4.84242	dk1	IntB-free
215.523	4.58128	dk1	IntB-free
215.637	4.78895	dk1	IntB-free
215.751	4.95809	dk1	IntB-free
215.865	4.41699	dk1	IntB-free
215.979	4.36392	dk1	IntB-free
216.093	4.86936	dk1	IntB-free
216.207	4.39043	dk1	IntB-free
216.321	4.44466	dk1	IntB-free
216.435	4.6965	dk1	IntB-free
216.549	4.64298	dk1	IntB-free
216.663	4.76752	dk1	IntB-free
216.777	4.91713	dk1	IntB-free
216.891	4.73302	dk1	IntB-free
217.005	4.88613	dk1	IntB-free
217.119	5.03842	dk1	IntB-free
217.233	5.69864	dk1	IntB-free
217.347	4.42785	dk1	IntB-free
217.46	4.75981	dk1	IntB-free
217.574	4.71097	dk1	IntB-free
217.688	4.7177	dk1	IntB-free
217.802	4.90841	dk1	IntB-free
217.916	4.7637	dk1	IntB-free
218.03	4.68323	dk1	IntB-free
218.144	4.5723	dk1	IntB-free
218.258	4.89876	dk1	IntB-free
218.372	4.70531	dk1	IntB-free
218.486	4.77958	dk1	IntB-free
218.6	4.95551	dk1	IntB-free
218.714	5.04305	dk1	IntB-free
218.828	4.45492	dk1	IntB-free
218.942	4.98185	dk1	IntB-free
219.056	4.71133	dk1	IntB-free
219.17	4.7953	dk1	IntB-free
219.284	4.75334	dk1	IntB-free
219.398	4.71609	dk1	IntB-free
219.512	4.86189	dk1	IntB-free
219.626	4.85034	dk1	IntB-free
219.74	4.72106	dk1	IntB-free
219.854	5.42825	dk1	IntB-free
219.968	4.81226	dk1	IntB-free
220.082	4.79817	dk1	IntB-free
220.196	4.81843	dk1	IntB-free
220.31	4.78066	dk1	IntB-free
220.424	4.79679	dk1	IntB-free
220.538	4.51928	dk1	IntB-free
220.652	4.83932	dk1	IntB-free
220.766	4.64613	dk1	IntB-free
220.88	4.68309	dk1	IntB-free
220.994	5.02798	dk1	IntB-free
221.108	4.41432	dk1	IntB-free
221.222	4.53311	dk1	IntB-free
221.336	4.77788	dk1	IntB-free
221.45	4.85992	dk1	IntB-free
221.564	4.70755	dk1	IntB-free
221.677	4.41268	dk1	IntB-free
221.791	4.875	dk1	IntB-free
221.905	4.50252	dk1	IntB-free
222.019	4.60043	dk1	IntB-free
222.133	4.91493	dk1	IntB-free
222.247	4.80331	dk1	IntB-free
222.361	4.76112	dk1	IntB-free
222.475	4.80243	dk1	IntB-free
222.589	4.82673	dk1	IntB-free
222.703	4.42776	dk1	IntB-free
222.817	4.66839	dk1	IntB-free
222.931	4.82561	dk1	IntB-free
223.045	4.67927	dk1	IntB-free
223.159	5.0033	dk1	IntB-free
223.273	4.71412	dk1	IntB-free
223.387	4.81733	dk1	IntB-free
223.501	4.76857	dk1	IntB-free
223.615	4.59678	dk1	IntB-free
223.729	5.04089	dk1	IntB-free
223.843	4.84683	dk1	IntB-free
223.957	4.28817	dk1	IntB-free
224.071	4.87223	dk1	IntB-free
224.185	4.7665	dk1	IntB-free
224.299	4.95972	dk1	IntB-free
224.413	4.5342	dk1	IntB-free
224.527	5.0863	dk1	IntB-free
224.641	4.70284	dk1	IntB-free
224.755	4.54002	dk1	IntB-free
224.869	4.55657	dk1	IntB-free
224.983	4.83307	dk1	IntB-free
225.097	4.30631	dk1	IntB-free
225.211	4.66559	dk1	IntB-free
225.325	4.79137	dk1	IntB-free
225.439	4.59477	dk1	IntB-free
225.553	4.69954	dk1	IntB-free
225.667	4.34486	dk1	IntB-free
225.781	4.98996	dk1	IntB-free
225.894	4.53088	dk1	IntB-free
226.008	4.79573	dk1	IntB-free
226.122	4.71323	dk1	IntB-free
226.236	4.82323	dk1	IntB-free
226.35	4.62802	dk1	IntB-free
226.464	4.60381	dk1	IntB-free
226.578	4.66385	dk1	IntB-free
226.692	4.76214	dk1	IntB-free
226.806	4.73074	dk1	IntB-free
226.92	4.51424	dk1	IntB-free
227.034	4.53744	dk1	IntB-free
227.148	4.65821	dk1	IntB-free
227.262	4.77725	dk1	IntB-free
227.376	4.81567	dk1	IntB-free
227.49	4.97322	dk1	IntB-free
227.604	4.29149	dk1	IntB-free
[truncated: 9,864 more rows]

## Sheet: Figure S3
Figure S3	Raw splicing gels for group II intron WT with intronistat B added after 15min

## Sheet: Figure S7 anf Table S1
Figure S7 and Table S1	Raw splicing gels for group II intron WT in presence of different ARN25850 concentrations

## Sheet: Graph S8_holo_free_1
time	value	variable
0	0.994961	rna
0.113973	1.48778	rna
0.227946	1.63973	rna
0.341919	1.81627	rna
0.455892	2.08366	rna
0.569865	2.00763	rna
0.683838	2.03398	rna
0.797811	1.88129	rna
0.911784	1.74489	rna
1.02576	1.91479	rna
1.13973	1.89538	rna
1.2537	1.86066	rna
1.36768	1.76848	rna
1.48165	2.27075	rna
1.59562	2.0763	rna
1.70959	2.23235	rna
1.82357	2.0381	rna
1.93754	2.01926	rna
2.05151	2.06602	rna
2.16549	2.27111	rna
2.27946	2.28334	rna
2.39343	2.51881	rna
2.50741	2.36153	rna
2.62138	2.4685	rna
2.73535	2.39414	rna
2.84933	2.45498	rna
2.9633	2.23973	rna
3.07727	2.30592	rna
3.19124	2.32156	rna
3.30522	2.05643	rna
3.41919	2.06147	rna
3.53316	2.14909	rna
3.64714	1.99281	rna
3.76111	2.06824	rna
3.87508	2.10411	rna
3.98906	2.0796	rna
4.10303	2.35294	rna
4.217	2.57009	rna
4.33097	2.38209	rna
4.44495	2.75012	rna
4.55892	2.87499	rna
4.67289	2.67922	rna
4.78687	2.93538	rna
4.90084	2.81481	rna
5.01481	3.09886	rna
5.12879	3.04059	rna
5.24276	3.26358	rna
5.35673	3.16897	rna
5.4707	2.8808	rna
5.58468	2.74727	rna
5.69865	2.61077	rna
5.81262	2.68869	rna
5.9266	2.68269	rna
6.04057	2.76636	rna
6.15454	2.7145	rna
6.26851	2.71044	rna
6.38249	2.86949	rna
6.49646	2.95667	rna
6.61043	3.00886	rna
6.72441	2.87336	rna
6.83838	2.82858	rna
6.95235	3.06225	rna
7.06633	3.08458	rna
7.1803	3.17721	rna
7.29427	3.37078	rna
7.40824	3.82589	rna
7.52222	3.84773	rna
7.63619	3.37673	rna
7.75016	3.41762	rna
7.86414	3.62629	rna
7.97811	3.68219	rna
8.09208	3.95153	rna
8.20606	3.93875	rna
8.32003	3.92902	rna
8.434	3.59838	rna
8.54798	3.70057	rna
8.66195	3.79964	rna
8.77592	4.20985	rna
8.88989	4.27756	rna
9.00387	4.18557	rna
9.11784	3.91371	rna
9.23181	3.855	rna
9.34579	4.01418	rna
9.45976	4.18075	rna
9.57373	4.28968	rna
9.68771	4.29006	rna
9.80168	4.0196	rna
9.91565	3.97147	rna
10.0296	4.0429	rna
10.1436	3.83906	rna
10.2576	3.67671	rna
10.3715	3.55359	rna
10.4855	3.68333	rna
10.5995	3.61328	rna
10.7135	3.76964	rna
10.8274	3.7377	rna
10.9414	3.82305	rna
11.0554	3.67604	rna
11.1694	3.71562	rna
11.2833	3.73431	rna
11.3973	3.73074	rna
11.5113	4.03485	rna
11.6252	3.96615	rna
11.7392	3.89423	rna
11.8532	3.75071	rna
11.9672	4.02705	rna
12.0811	4.29067	rna
12.1951	4.33557	rna
12.3091	4.13205	rna
12.4231	4.26429	rna
12.537	4.03638	rna
12.651	4.15207	rna
12.765	4.01935	rna
12.8789	4.39341	rna
12.9929	4.47976	rna
13.1069	4.20176	rna
13.2209	4.06508	rna
13.3348	3.84816	rna
13.4488	3.66677	rna
13.5628	3.73301	rna
13.6768	3.39316	rna
13.7907	3.78952	rna
13.9047	3.58177	rna
14.0187	3.59075	rna
14.1327	3.50355	rna
14.2466	3.60046	rna
14.3606	3.62908	rna
14.4746	3.43856	rna
14.5885	3.54099	rna
14.7025	3.32184	rna
14.8165	3.32737	rna
14.9305	3.39757	rna
15.0444	3.33379	rna
15.1584	3.3964	rna
15.2724	3.46725	rna
15.3864	3.35931	rna
15.5003	3.10416	rna
15.6143	3.10085	rna
15.7283	3.22184	rna
15.8422	3.57905	rna
15.9562	3.67567	rna
16.0702	3.38765	rna
16.1842	3.37583	rna
16.2981	3.08415	rna
16.4121	3.23543	rna
16.5261	3.34241	rna
16.6401	2.97383	rna
16.754	3.2657	rna
16.868	3.19706	rna
16.982	3.32437	rna
17.096	3.60425	rna
17.2099	3.46166	rna
17.3239	3.41284	rna
17.4379	3.20475	rna
17.5518	3.20584	rna
17.6658	3.09076	rna
17.7798	3.22678	rna
17.8938	2.97518	rna
18.0077	3.01561	rna
18.1217	3.07601	rna
18.2357	3.21879	rna
18.3497	3.23225	rna
18.4636	3.12457	rna
18.5776	3.21805	rna
18.6916	3.33116	rna
18.8055	3.48563	rna
18.9195	3.37258	rna
19.0335	3.49553	rna
19.1475	3.34092	rna
19.2614	3.38332	rna
19.3754	3.64221	rna
19.4894	3.77369	rna
19.6034	3.63808	rna
19.7173	3.57419	rna
19.8313	3.64092	rna
19.9453	3.31377	rna
20.0592	3.49607	rna
20.1732	3.52448	rna
20.2872	3.39314	rna
20.4012	3.275	rna
20.5151	3.35762	rna
20.6291	3.42414	rna
20.7431	3.8119	rna
20.8571	3.66666	rna
20.971	3.55412	rna
21.085	3.44974	rna
21.199	3.49225	rna
21.313	3.74242	rna
21.4269	3.39412	rna
21.5409	3.38512	rna
21.6549	3.34855	rna
21.7688	3.21857	rna
21.8828	3.07027	rna
21.9968	2.9804	rna
22.1108	3.17064	rna
22.2247	3.10637	rna
22.3387	3.35275	rna
22.4527	3.29362	rna
22.5667	3.44805	rna
22.6806	3.41314	rna
22.7946	3.15433	rna
22.9086	3.31273	rna
23.0225	3.23158	rna
23.1365	3.21569	rna
23.2505	3.11156	rna
23.3645	3.26282	rna
23.4784	3.27804	rna
23.5924	3.24973	rna
23.7064	3.18177	rna
23.8204	3.22582	rna
23.9343	3.28831	rna
24.0483	3.25825	rna
24.1623	3.42768	rna
24.2762	3.54489	rna
24.3902	3.33666	rna
24.5042	3.42009	rna
24.6182	3.41429	rna
24.7321	3.26427	rna
24.8461	3.19124	rna
24.9601	3.47803	rna
25.0741	3.10764	rna
25.188	3.0439	rna
25.302	3.38146	rna
25.416	3.45949	rna
25.53	3.62763	rna
25.6439	3.26002	rna
25.7579	3.32991	rna
25.8719	3.24576	rna
25.9858	3.58819	rna
26.0998	3.82346	rna
26.2138	3.89702	rna
26.3278	3.79683	rna
26.4417	3.55526	rna
26.5557	3.98356	rna
26.6697	4.02595	rna
26.7837	3.96039	rna
26.8976	3.86804	rna
27.0116	3.6967	rna
27.1256	3.84085	rna
27.2395	3.7672	rna
27.3535	3.77886	rna
27.4675	3.72907	rna
27.5815	3.86286	rna
27.6954	3.97866	rna
27.8094	3.96638	rna
27.9234	4.0555	rna
28.0374	4.1921	rna
28.1513	4.39341	rna
28.2653	4.20392	rna
28.3793	4.36138	rna
28.4932	4.58203	rna
28.6072	4.5946	rna
28.7212	4.55764	rna
28.8352	4.10409	rna
28.9491	4.373	rna
29.0631	4.6359	rna
29.1771	4.13977	rna
29.2911	4.29491	rna
29.405	4.20452	rna
29.519	3.916	rna
29.633	3.98956	rna
29.747	4.03917	rna
29.8609	3.90019	rna
29.9749	3.96967	rna
30.0889	3.74736	rna
30.2028	3.82508	rna
30.3168	3.82161	rna
30.4308	4.03043	rna
30.5448	4.14324	rna
30.6587	3.95834	rna
30.7727	4.14554	rna
30.8867	4.33255	rna
31.0007	4.13749	rna
31.1146	3.86647	rna
31.2286	3.89983	rna
31.3426	3.79544	rna
31.4565	3.82548	rna
31.5705	4.00307	rna
31.6845	4.33643	rna
31.7985	4.09929	rna
31.9124	4.0595	rna
32.0264	3.85744	rna
32.1404	3.75676	rna
32.2544	3.66272	rna
32.3683	3.76146	rna
32.4823	3.70752	rna
32.5963	3.64821	rna
32.7103	3.5772	rna
32.8242	3.75149	rna
32.9382	3.96929	rna
33.0522	3.87382	rna
33.1661	3.96213	rna
33.2801	3.97684	rna
33.3941	4.00832	rna
33.5081	4.3654	rna
33.622	4.12378	rna
33.736	4.08235	rna
33.85	3.86346	rna
33.964	3.78413	rna
34.0779	3.81795	rna
34.1919	3.88379	rna
34.3059	3.87224	rna
34.4198	3.73506	rna
34.5338	3.81673	rna
34.6478	3.72686	rna
34.7618	3.81479	rna
34.8757	3.82572	rna
34.9897	3.9822	rna
35.1037	3.89438	rna
35.2177	3.85072	rna
35.3316	3.70408	rna
35.4456	3.91669	rna
35.5596	3.82684	rna
35.6735	3.83069	rna
35.7875	3.58913	rna
35.9015	3.51814	rna
36.0155	3.40562	rna
36.1294	3.27198	rna
36.2434	3.25775	rna
36.3574	3.4352	rna
36.4714	3.35823	rna
36.5853	3.35009	rna
36.6993	3.30734	rna
36.8133	3.32065	rna
36.9273	3.45851	rna
37.0412	3.55217	rna
37.1552	3.70773	rna
37.2692	3.57127	rna
37.3831	3.52057	rna
37.4971	3.86879	rna
37.6111	4.03511	rna
37.7251	4.07167	rna
37.839	3.8186	rna
37.953	3.97648	rna
38.067	3.86614	rna
38.181	3.6087	rna
38.2949	3.65779	rna
38.4089	3.44609	rna
38.5229	3.62881	rna
38.6368	3.63791	rna
38.7508	3.50918	rna
38.8648	3.5795	rna
38.9788	3.64089	rna
39.0927	3.9755	rna
39.2067	3.69347	rna
39.3207	3.71243	rna
39.4347	3.68932	rna
39.5486	3.61255	rna
39.6626	3.73777	rna
39.7766	3.70698	rna
39.8906	3.70646	rna
40.0045	3.5069	rna
40.1185	3.69723	rna
40.2325	3.41772	rna
40.3464	3.47076	rna
40.4604	3.50995	rna
40.5744	3.39529	rna
40.6884	3.37597	rna
40.8023	3.35401	rna
40.9163	3.43379	rna
41.0303	3.11524	rna
41.1443	3.22627	rna
41.2582	3.35262	rna
41.3722	3.20504	rna
41.4862	3.22155	rna
41.6001	3.08605	rna
41.7141	3.35609	rna
41.8281	3.19032	rna
41.9421	3.23916	rna
42.056	3.32819	rna
42.17	3.4203	rna
42.284	3.32428	rna
42.398	3.55404	rna
42.5119	3.68627	rna
42.6259	3.734	rna
42.7399	3.97847	rna
42.8538	3.79135	rna
42.9678	3.75081	rna
43.0818	3.65557	rna
43.1958	3.7469	rna
43.3097	3.66272	rna
43.4237	3.61315	rna
43.5377	3.32581	rna
43.6517	3.30491	rna
43.7656	3.41659	rna
43.8796	3.36935	rna
43.9936	3.6848	rna
44.1076	3.67163	rna
44.2215	3.60171	rna
44.3355	3.6269	rna
44.4495	3.80896	rna
44.5634	3.57217	rna
44.6774	3.45423	rna
44.7914	3.17693	rna
44.9054	3.41407	rna
45.0193	3.44259	rna
45.1333	3.578	rna
45.2473	3.83205	rna
45.3613	3.78739	rna
45.4752	3.46955	rna
45.5892	3.57441	rna
45.7032	3.38809	rna
45.8171	3.47559	rna
45.9311	3.36011	rna
46.0451	3.42463	rna
46.1591	3.56162	rna
46.273	3.51607	rna
46.387	3.39269	rna
46.501	3.37261	rna
46.615	3.5065	rna
46.7289	3.33071	rna
46.8429	3.31769	rna
46.9569	3.37529	rna
47.0708	3.59717	rna
47.1848	3.82323	rna
47.2988	3.66681	rna
47.4128	3.91376	rna
47.5267	3.92536	rna
47.6407	3.80657	rna
47.7547	3.76885	rna
47.8687	3.78702	rna
47.9826	3.59268	rna
48.0966	3.68987	rna
48.2106	3.83525	rna
48.3246	3.79915	rna
48.4385	3.6052	rna
48.5525	3.53128	rna
48.6665	3.50875	rna
48.7804	3.4598	rna
48.8944	3.30936	rna
49.0084	3.31791	rna
49.1224	3.31846	rna
49.2363	3.47325	rna
49.3503	3.40189	rna
49.4643	3.38877	rna
49.5783	3.44924	rna
49.6922	3.33486	rna
49.8062	3.32798	rna
49.9202	3.09893	rna
50.0341	3.10173	rna
50.1481	3.45878	rna
50.2621	3.33072	rna
50.3761	3.37148	rna
50.49	3.26025	rna
50.604	3.02705	rna
50.718	2.89549	rna
50.832	2.97097	rna
50.9459	3.16118	rna
51.0599	3.22683	rna
51.1739	3.20435	rna
51.2878	3.47247	rna
51.4018	3.72946	rna
51.5158	3.42123	rna
51.6298	3.44582	rna
51.7437	3.52262	rna
51.8577	3.61972	rna
51.9717	3.568	rna
52.0857	3.64696	rna
52.1996	3.62209	rna
52.3136	3.87097	rna
52.4276	3.70151	rna
52.5416	3.57439	rna
52.6555	3.63758	rna
52.7695	3.6536	rna
52.8835	3.68013	rna
52.9974	3.70901	rna
53.1114	3.6844	rna
53.2254	3.70012	rna
53.3394	3.54966	rna
53.4533	3.67815	rna
53.5673	3.63164	rna
53.6813	3.82762	rna
53.7953	4.02192	rna
53.9092	3.87471	rna
54.0232	3.83911	rna
54.1372	3.91758	rna
54.2511	3.91822	rna
54.3651	3.80703	rna
54.4791	3.66793	rna
54.5931	3.75206	rna
54.707	3.91337	rna
54.821	3.71714	rna
54.935	3.92156	rna
55.049	4.0193	rna
55.1629	3.61595	rna
55.2769	3.95524	rna
55.3909	3.92815	rna
55.5049	3.93565	rna
55.6188	3.82946	rna
55.7328	3.86417	rna
55.8468	3.98485	rna
55.9607	4.04816	rna
56.0747	3.9807	rna
56.1887	4.01111	rna
56.3027	3.92672	rna
56.4166	4.09372	rna
56.5306	3.97931	rna
56.6446	4.11826	rna
56.7586	3.83613	rna
56.8725	3.81251	rna
56.9865	3.77843	rna
57.1005	4.05366	rna
57.2144	4.05059	rna
57.3284	4.18833	rna
57.4424	3.96253	rna
57.5564	4.06145	rna
57.6703	4.21127	rna
57.7843	3.96781	rna
57.8983	3.92562	rna
58.0123	3.55609	rna
58.1262	3.58577	rna
58.2402	3.681	rna
58.3542	3.77344	rna
58.4681	3.81869	rna
58.5821	3.91884	rna
58.6961	3.90392	rna
58.8101	3.80576	rna
58.924	4.0703	rna
59.038	3.89522	rna
59.152	4.055	rna
59.266	4.01163	rna
59.3799	3.68461	rna
59.4939	3.77122	rna
59.6079	3.53477	rna
59.7219	3.69277	rna
59.8358	3.65168	rna
59.9498	3.93307	rna
60.0638	3.97452	rna
60.1777	3.89807	rna
60.2917	3.82422	rna
60.4057	3.65763	rna
60.5197	3.84385	rna
60.6336	4.02012	rna
60.7476	3.90744	rna
60.8616	4.20297	rna
60.9756	4.5858	rna
61.0895	4.32907	rna
61.2035	4.0413	rna
61.3175	3.83405	rna
61.4314	3.8955	rna
61.5454	3.81346	rna
61.6594	3.80538	rna
61.7734	3.86324	rna
61.8873	4.09169	rna
62.0013	3.81771	rna
62.1153	3.74456	rna
62.2293	3.73368	rna
62.3432	3.94641	rna
62.4572	3.64793	rna
62.5712	3.58523	rna
62.6852	3.72006	rna
62.7991	3.80571	rna
62.9131	3.63423	rna
63.0271	3.70308	rna
63.141	3.82583	rna
63.255	3.75443	rna
63.369	3.6069	rna
63.483	3.63281	rna
63.5969	3.36258	rna
63.7109	3.32191	rna
63.8249	3.28515	rna
63.9389	3.52795	rna
64.0528	3.82436	rna
64.1668	3.9726	rna
64.2808	3.93624	rna
64.3947	3.94389	rna
64.5087	4.10359	rna
64.6227	4.15412	rna
64.7367	4.0991	rna
64.8506	4.13339	rna
64.9646	4.26434	rna
65.0786	4.23749	rna
65.1926	4.19186	rna
65.3065	3.9962	rna
65.4205	3.9202	rna
65.5345	3.94366	rna
65.6484	3.70531	rna
65.7624	4.01922	rna
65.8764	4.01195	rna
65.9904	4.25713	rna
66.1043	3.98137	rna
66.2183	3.9407	rna
66.3323	3.81968	rna
66.4463	3.73785	rna
66.5602	3.60117	rna
66.6742	3.81663	rna
66.7882	3.77154	rna
66.9022	3.48959	rna
67.0161	3.77076	rna
67.1301	3.96772	rna
67.2441	4.06343	rna
67.358	4.27574	rna
67.472	4.21651	rna
67.586	4.2818	rna
67.7	4.50835	rna
67.8139	4.25968	rna
67.9279	4.18599	rna
68.0419	4.13811	rna
68.1559	3.99581	rna
68.2698	3.89127	rna
68.3838	4.27416	rna
68.4978	4.20508	rna
68.6117	4.55566	rna
68.7257	4.55978	rna
68.8397	4.58246	rna
68.9537	4.94719	rna
69.0676	4.55709	rna
69.1816	4.40404	rna
69.2956	4.43806	rna
69.4096	4.77762	rna
69.5235	4.66166	rna
69.6375	4.65183	rna
69.7515	4.42868	rna
69.8654	4.41853	rna
69.9794	4.25816	rna
70.0934	4.32987	rna
70.2074	4.49224	rna
70.3213	4.71315	rna
70.4353	4.5404	rna
70.5493	4.3186	rna
70.6633	3.90827	rna
70.7772	3.89107	rna
70.8912	3.84268	rna
71.0052	4.06993	rna
71.1192	4.19514	rna
71.2331	4.11212	rna
71.3471	3.77761	rna
71.4611	3.8849	rna
71.575	4.098	rna
71.689	4.16156	rna
71.803	4.2345	rna
71.917	4.10635	rna
72.0309	4.2568	rna
72.1449	4.31886	rna
72.2589	4.11551	rna
72.3729	3.76828	rna
72.4868	3.43161	rna
72.6008	3.64319	rna
72.7148	3.55592	rna
72.8287	3.41307	rna
72.9427	3.37892	rna
73.0567	3.34041	rna
73.1707	3.38189	rna
73.2846	3.22426	rna
73.3986	3.38295	rna
73.5126	3.60552	rna
73.6266	3.66091	rna
73.7405	3.59764	rna
73.8545	3.92038	rna
73.9685	3.95516	rna
74.0825	3.83696	rna
74.1964	3.73559	rna
74.3104	3.8494	rna
74.4244	3.6788	rna
74.5383	3.63511	rna
74.6523	3.94083	rna
74.7663	4.10237	rna
74.8803	3.95993	rna
74.9942	4.04569	rna
75.1082	4.08262	rna
75.2222	3.99304	rna
75.3362	3.82089	rna
75.4501	3.63277	rna
75.5641	3.63472	rna
75.6781	3.32077	rna
75.792	3.37656	rna
75.906	3.33381	rna
76.02	3.46677	rna
76.134	3.32337	rna
76.2479	3.24765	rna
76.3619	3.38285	rna
76.4759	3.35391	rna
76.5899	3.18641	rna
76.7038	3.05295	rna
76.8178	3.11276	rna
76.9318	3.13473	rna
77.0457	3.45044	rna
77.1597	3.2868	rna
77.2737	3.49512	rna
77.3877	3.33363	rna
77.5016	3.03213	rna
77.6156	2.92577	rna
77.7296	3.12525	rna
77.8436	2.91791	rna
77.9575	2.94925	rna
78.0715	2.92084	rna
78.1855	2.97733	rna
78.2995	3.00487	rna
78.4134	2.95986	rna
78.5274	2.95023	rna
78.6414	2.92698	rna
78.7553	2.86331	rna
78.8693	2.97691	rna
78.9833	3.07851	rna
79.0973	3.03711	rna
79.2112	2.99078	rna
79.3252	3.10564	rna
79.4392	3.10051	rna
79.5532	3.14831	rna
79.6671	3.1335	rna
79.7811	3.30659	rna
79.8951	3.44745	rna
80.009	3.37011	rna
80.123	3.4831	rna
80.237	3.64109	rna
80.351	3.55633	rna
80.4649	3.47242	rna
80.5789	3.66788	rna
80.6929	3.54654	rna
80.8069	3.31619	rna
80.9208	3.24591	rna
81.0348	3.20589	rna
81.1488	3.38666	rna
81.2627	2.99435	rna
81.3767	3.08994	rna
81.4907	3.18628	rna
81.6047	3.3207	rna
81.7186	3.08696	rna
81.8326	3.22373	rna
81.9466	3.50342	rna
82.0606	3.43323	rna
82.1745	3.37434	rna
82.2885	3.32025	rna
82.4025	3.51859	rna
82.5165	3.70058	rna
82.6304	3.66583	rna
82.7444	3.62552	rna
82.8584	3.53743	rna
82.9723	3.62488	rna
83.0863	3.43406	rna
83.2003	3.59002	rna
83.3143	3.70872	rna
83.4282	3.50361	rna
83.5422	3.31033	rna
83.6562	3.25298	rna
83.7702	3.36321	rna
83.8841	3.7295	rna
83.9981	3.79057	rna
84.1121	3.65121	rna
84.226	3.44376	rna
84.34	3.48056	rna
84.454	3.40942	rna
84.568	3.5251	rna
84.6819	3.47298	rna
84.7959	3.60428	rna
84.9099	3.44566	rna
85.0239	3.5811	rna
85.1378	3.453	rna
85.2518	3.49679	rna
85.3658	3.4971	rna
85.4798	3.58268	rna
85.5937	3.52747	rna
85.7077	3.52082	rna
85.8217	3.6818	rna
85.9356	3.78383	rna
86.0496	3.93023	rna
86.1636	4.11308	rna
86.2776	3.97859	rna
86.3915	4.23343	rna
86.5055	4.22376	rna
86.6195	4.10119	rna
86.7335	3.7556	rna
86.8474	3.68608	rna
86.9614	3.73349	rna
87.0754	3.57454	rna
87.1893	3.59183	rna
87.3033	3.40499	rna
87.4173	3.48933	rna
87.5313	3.77579	rna
87.6452	3.76748	rna
87.7592	3.60267	rna
87.8732	3.56662	rna
87.9872	3.73531	rna
88.1011	3.60751	rna
88.2151	3.84639	rna
88.3291	3.781	rna
88.443	3.61119	rna
88.557	3.76366	rna
88.671	3.98346	rna
88.785	4.00471	rna
88.8989	3.87407	rna
89.0129	3.66175	rna
89.1269	3.74183	rna
89.2409	3.82708	rna
89.3548	3.98988	rna
89.4688	3.96151	rna
89.5828	4.07334	rna
89.6968	4.22695	rna
89.8107	4.03583	rna
89.9247	4.13973	rna
90.0387	4.08977	rna
90.1526	4.24897	rna
90.2666	4.23023	rna
90.3806	4.1218	rna
90.4946	3.96545	rna
90.6085	3.9852	rna
90.7225	4.14764	rna
90.8365	4.0385	rna
90.9505	4.1093	rna
91.0644	3.99653	rna
91.1784	3.93141	rna
91.2924	4.05325	rna
91.4063	4.19265	rna
91.5203	4.27839	rna
91.6343	4.32076	rna
91.7483	4.13356	rna
91.8622	4.21076	rna
91.9762	4.20694	rna
92.0902	4.01007	rna
92.2042	3.97903	rna
92.3181	3.72189	rna
92.4321	3.66798	rna
92.5461	3.3952	rna
92.66	3.52345	rna
92.774	3.64302	rna
92.888	3.56461	rna
93.002	3.45885	rna
93.1159	3.35925	rna
93.2299	3.28185	rna
93.3439	3.31642	rna
93.4579	3.43	rna
93.5718	3.52086	rna
93.6858	3.71585	rna
93.7998	3.82831	rna
93.9138	3.80905	rna
94.0277	3.81903	rna
94.1417	3.8984	rna
94.2557	3.94734	rna
94.3696	4.01767	rna
94.4836	4.12868	rna
94.5976	4.18348	rna
94.7116	4.13271	rna
94.8255	4.36662	rna
94.9395	4.1547	rna
95.0535	4.17361	rna
95.1675	3.88635	rna
95.2814	3.63023	rna
95.3954	3.62341	rna
95.5094	3.37732	rna
95.6233	3.43953	rna
95.7373	3.52264	rna
95.8513	3.63637	rna
95.9653	3.58243	rna
96.0792	3.6056	rna
96.1932	3.49777	rna
96.3072	3.26584	rna
96.4212	3.49503	rna
96.5351	3.46742	rna
96.6491	3.75824	rna
96.7631	3.76996	rna
96.8771	3.61593	rna
96.991	3.55886	rna
97.105	3.62842	rna
97.219	3.66436	rna
97.3329	3.68465	rna
97.4469	3.59588	rna
97.5609	3.36581	rna
97.6749	3.35737	rna
97.7888	3.31308	rna
97.9028	3.24591	rna
98.0168	3.22783	rna
98.1308	3.27017	rna
98.2447	3.73989	rna
98.3587	3.87749	rna
98.4727	3.68708	rna
98.5866	3.64316	rna
98.7006	3.34364	rna
98.8146	3.63571	rna
98.9286	3.32484	rna
99.0425	3.40961	rna
99.1565	3.67175	rna
99.2705	3.63498	rna
99.3845	3.4725	rna
99.4984	3.44321	rna
99.6124	3.25724	rna
99.7264	3.33485	rna
99.8403	3.66657	rna
99.9543	3.57557	rna
100.068	3.11479	rna
100.182	3.33373	rna
100.296	3.36734	rna
100.41	3.17472	rna
100.524	3.06012	rna
100.638	3.01073	rna
100.752	3.01629	rna
100.866	2.9721	rna
100.98	2.9401	rna
101.094	3.08292	rna
101.208	3.01645	rna
101.322	3.03654	rna
101.436	3.10645	rna
101.55	2.87142	rna
101.664	3.05562	rna
101.778	3.42592	rna
101.892	3.31566	rna
102.006	3.43602	rna
102.12	3.29636	rna
102.234	2.95112	rna
102.348	2.96957	rna
102.462	2.88443	rna
102.576	2.84329	rna
102.69	2.831	rna
102.804	2.81341	rna
102.918	2.90194	rna
103.032	2.98806	rna
103.146	3.09555	rna
103.26	3.43381	rna
103.374	3.44373	rna
103.487	3.58915	rna
103.601	3.68151	rna
103.715	3.6447	rna
103.829	3.15688	rna
103.943	3.14657	rna
104.057	3.16957	rna
104.171	3.44741	rna
104.285	3.4255	rna
104.399	3.69281	rna
104.513	3.89488	rna
104.627	3.76941	rna
104.741	3.47935	rna
104.855	3.51339	rna
104.969	3.24267	rna
105.083	3.29608	rna
105.197	3.21786	rna
105.311	3.26138	rna
105.425	3.24674	rna
105.539	3.29772	rna
105.653	3.47498	rna
105.767	3.3813	rna
105.881	3.31614	rna
105.995	3.30436	rna
106.109	3.3032	rna
106.223	3.25256	rna
106.337	3.18773	rna
106.451	3.02172	rna
106.565	3.06451	rna
106.679	3.43988	rna
106.793	3.5446	rna
106.907	3.37691	rna
107.021	3.37622	rna
107.135	3.22147	rna
107.249	3.43844	rna
107.363	3.40716	rna
107.477	3.29317	rna
107.591	3.6197	rna
107.704	3.8378	rna
107.818	3.94017	rna
107.932	3.70936	rna
108.046	3.756	rna
108.16	3.83041	rna
108.274	4.00544	rna
108.388	3.87616	rna
108.502	4.30873	rna
108.616	4.02534	rna
108.73	4.19783	rna
108.844	4.16533	rna
108.958	3.79211	rna
109.072	4.02269	rna
109.186	3.8724	rna
109.3	3.91528	rna
109.414	3.9529	rna
109.528	4.01082	rna
109.642	3.93373	rna
109.756	3.99254	rna
109.87	4.00689	rna
109.984	3.9291	rna
110.098	4.05053	rna
110.212	3.92944	rna
110.326	4.28183	rna
110.44	4.1378	rna
110.554	4.17001	rna
110.668	4.05156	rna
110.782	4.09652	rna
110.896	4.12695	rna
111.01	4.31041	rna
111.124	4.60254	rna
111.238	4.673	rna
111.352	4.52225	rna
111.466	4.57005	rna
111.58	4.67985	rna
111.694	4.71986	rna
111.808	4.77313	rna
111.921	4.62319	rna
112.035	4.89605	rna
112.149	4.71786	rna
112.263	4.58548	rna
112.377	4.57484	rna
112.491	4.75683	rna
112.605	4.55219	rna
112.719	5.00375	rna
112.833	4.79895	rna
112.947	4.80222	rna
113.061	4.79036	rna
113.175	4.59896	rna
113.289	5.1216	rna
113.403	5.2514	rna
113.517	5.15534	rna
113.631	5.23334	rna
113.745	4.85992	rna
113.859	4.63321	rna
113.973	4.83133	rna
114.087	5.03248	rna
114.201	4.79307	rna
114.315	5.00139	rna
114.429	4.90655	rna
114.543	5.00388	rna
114.657	4.89243	rna
114.771	5.00651	rna
114.885	4.89121	rna
114.999	4.69805	rna
115.113	4.36895	rna
115.227	4.23668	rna
115.341	4.18818	rna
115.455	4.25872	rna
115.569	4.20231	rna
115.683	4.29941	rna
115.797	4.26537	rna
115.911	4.58131	rna
116.025	4.66302	rna
116.138	4.80804	rna
116.252	4.82495	rna
116.366	4.68027	rna
116.48	4.5445	rna
116.594	4.59237	rna
116.708	4.38674	rna
116.822	4.70207	rna
116.936	4.34325	rna
117.05	4.23512	rna
117.164	4.07403	rna
117.278	4.37829	rna
117.392	4.56429	rna
117.506	4.29469	rna
117.62	4.4101	rna
117.734	4.35153	rna
117.848	4.72806	rna
117.962	4.59828	rna
118.076	4.96941	rna
118.19	4.92991	rna
118.304	4.76979	rna
118.418	4.8183	rna
118.532	4.66247	rna
118.646	4.86928	rna
118.76	4.7241	rna
118.874	4.65251	rna
118.988	4.52033	rna
119.102	4.16068	rna
119.216	4.22515	rna
119.33	4.37984	rna
119.444	4.50503	rna
119.558	4.60187	rna
119.672	4.61964	rna
119.786	4.52345	rna
119.9	4.43337	rna
120.014	4.17873	rna
120.128	4.17168	rna
120.242	4.10874	rna
120.355	3.93762	rna
120.469	3.87394	rna
120.583	3.95496	rna
120.697	4.27212	rna
120.811	4.2456	rna
120.925	3.91755	rna
121.039	4.03462	rna
121.153	3.7769	rna
121.267	3.59073	rna
121.381	3.73115	rna
121.495	3.26192	rna
121.609	3.57692	rna
121.723	3.65319	rna
121.837	3.58796	rna
121.951	3.67839	rna
122.065	3.58566	rna
122.179	3.77754	rna
122.293	3.59102	rna
122.407	3.60127	rna
122.521	3.69102	rna
122.635	3.56128	rna
122.749	3.73221	rna
122.863	3.78597	rna
122.977	3.83183	rna
123.091	3.54878	rna
123.205	3.40067	rna
123.319	3.50413	rna
123.433	3.42979	rna
123.547	3.36932	rna
123.661	3.69027	rna
123.775	3.79831	rna
123.889	3.79084	rna
124.003	3.73052	rna
124.117	3.57947	rna
124.231	3.59385	rna
124.345	3.76904	rna
124.459	3.70058	rna
124.572	3.9318	rna
124.686	4.05066	rna
124.8	3.99521	rna
124.914	3.74131	rna
125.028	3.54419	rna
125.142	3.59238	rna
125.256	3.64577	rna
125.37	3.65973	rna
125.484	3.42041	rna
125.598	3.46454	rna
125.712	3.58326	rna
125.826	3.69622	rna
125.94	3.75799	rna
126.054	3.72142	rna
126.168	3.50859	rna
126.282	3.62004	rna
126.396	3.72355	rna
126.51	3.81481	rna
126.624	3.78494	rna
126.738	3.92072	rna
126.852	3.97428	rna
126.966	4.18738	rna
127.08	3.83843	rna
127.194	3.83556	rna
127.308	4.01978	rna
127.422	4.18253	rna
127.536	4.53649	rna
127.65	4.50965	rna
127.764	4.52357	rna
127.878	4.50299	rna
127.992	4.4854	rna
128.106	4.43453	rna
128.22	4.15764	rna
128.334	4.69654	rna
128.448	4.60246	rna
128.562	4.16161	rna
128.676	4.35264	rna
128.789	4.36034	rna
128.903	4.3311	rna
129.017	4.33926	rna
129.131	4.18252	rna
129.245	4.23961	rna
129.359	4.48042	rna
129.473	4.56488	rna
129.587	4.72854	rna
129.701	4.84108	rna
129.815	4.68898	rna
129.929	4.87814	rna
130.043	4.53165	rna
130.157	4.38413	rna
130.271	4.48464	rna
130.385	4.39369	rna
130.499	4.49528	rna
130.613	4.41288	rna
130.727	4.44693	rna
130.841	4.89595	rna
130.955	5.02429	rna
131.069	5.03756	rna
131.183	4.97412	rna
131.297	5.02805	rna
131.411	4.8842	rna
131.525	5.21811	rna
131.639	5.02991	rna
131.753	4.48158	rna
131.867	4.48467	rna
131.981	4.36038	rna
132.095	4.31128	rna
132.209	4.21502	rna
132.323	4.33842	rna
132.437	4.13755	rna
132.551	4.08535	rna
132.665	3.96221	rna
132.779	4.21751	rna
132.893	4.38584	rna
133.006	4.58847	rna
133.12	4.75947	rna
133.234	4.49006	rna
133.348	4.50704	rna
133.462	4.4805	rna
133.576	4.33157	rna
133.69	4.57897	rna
133.804	4.36323	rna
133.918	4.37517	rna
134.032	4.3314	rna
134.146	4.3209	rna
134.26	4.36805	rna
134.374	3.96185	rna
134.488	3.95741	rna
134.602	4.37207	rna
134.716	4.60437	rna
134.83	4.56386	rna
134.944	4.2717	rna
135.058	4.41031	rna
135.172	4.66386	rna
135.286	4.21094	rna
135.4	3.91801	rna
135.514	3.95085	rna
135.628	4.01443	rna
135.742	4.33574	rna
135.856	4.37596	rna
135.97	4.26157	rna
136.084	4.32374	rna
136.198	4.46314	rna
136.312	4.49647	rna
136.426	4.5941	rna
136.54	4.60258	rna
136.654	4.53574	rna
136.768	4.63862	rna
136.882	4.41506	rna
136.996	4.57939	rna
137.11	4.62985	rna
137.223	4.64408	rna
137.337	4.59407	rna
137.451	4.49893	rna
137.565	4.06843	rna
137.679	4.44147	rna
137.793	4.51152	rna
137.907	4.24328	rna
138.021	4.04801	rna
138.135	4.08613	rna
138.249	3.96271	rna
138.363	4.17942	rna
138.477	4.14303	rna
138.591	3.9122	rna
138.705	4.04318	rna
138.819	3.82192	rna
138.933	3.70997	rna
139.047	3.62184	rna
139.161	3.7008	rna
139.275	3.81451	rna
139.389	3.75926	rna
139.503	3.59304	rna
139.617	3.56696	rna
139.731	3.80002	rna
139.845	4.0179	rna
139.959	4.51445	rna
140.073	4.46226	rna
140.187	4.69259	rna
140.301	4.5746	rna
140.415	4.57267	rna
140.529	4.78017	rna
140.643	4.96138	rna
140.757	4.73827	rna
140.871	4.60948	rna
140.985	4.38317	rna
141.099	4.49699	rna
141.213	4.50985	rna
141.327	4.59585	rna
141.44	4.5653	rna
141.554	4.51437	rna
141.668	4.18665	rna
141.782	4.00973	rna
141.896	4.15958	rna
142.01	4.22854	rna
142.124	4.29066	rna
142.238	4.29271	rna
142.352	4.10675	rna
142.466	4.23798	rna
142.58	4.34488	rna
142.694	4.33943	rna
142.808	4.51222	rna
142.922	4.52434	rna
143.036	4.64528	rna
143.15	4.63765	rna
143.264	4.6501	rna
143.378	4.63268	rna
143.492	4.57839	rna
143.606	4.82415	rna
143.72	5.06559	rna
143.834	5.12064	rna
143.948	4.916	rna
144.062	4.84112	rna
144.176	4.84457	rna
144.29	4.76456	rna
144.404	4.8084	rna
144.518	4.6253	rna
144.632	4.52496	rna
144.746	4.28983	rna
144.86	4.32032	rna
144.974	4.59502	rna
145.088	4.6954	rna
145.202	4.67815	rna
145.316	4.77949	rna
145.43	4.62613	rna
145.544	4.49655	rna
145.657	4.65749	rna
145.771	4.40084	rna
145.885	4.38336	rna
145.999	4.3883	rna
146.113	4.37088	rna
146.227	4.20266	rna
146.341	4.26528	rna
146.455	4.27999	rna
146.569	4.33352	rna
146.683	4.26173	rna
146.797	4.00393	rna
146.911	3.85316	rna
147.025	3.91408	rna
147.139	3.82047	rna
147.253	3.60548	rna
147.367	3.7311	rna
147.481	4.03945	rna
147.595	4.01452	rna
147.709	4.01539	rna
147.823	4.13283	rna
147.937	4.0724	rna
148.051	4.21049	rna
148.165	4.09854	rna
148.279	4.00532	rna
148.393	4.11747	rna
148.507	3.81126	rna
148.621	4.08602	rna
148.735	4.35832	rna
148.849	4.32013	rna
148.963	4.27193	rna
149.077	4.21326	rna
149.191	4.26075	rna
149.305	4.34769	rna
149.419	4.20906	rna
149.533	4.08741	rna
149.647	4.19527	rna
149.761	4.17003	rna
149.874	4.15272	rna
149.988	4.11424	rna
150.102	4.20075	rna
150.216	4.41265	rna
150.33	4.60406	rna
150.444	4.54125	rna
150.558	4.45196	rna
150.672	4.46887	rna
150.786	4.53102	rna
150.9	4.12199	rna
151.014	3.92388	rna
151.128	4.13295	rna
151.242	4.41667	rna
151.356	4.16104	rna
151.47	3.83693	rna
151.584	4.02656	rna
151.698	3.92744	rna
151.812	4.12769	rna
151.926	3.98992	rna
152.04	4.1219	rna
152.154	4.38778	rna
152.268	4.4697	rna
152.382	4.41399	rna
152.496	4.38976	rna
152.61	4.2653	rna
152.724	4.20753	rna
152.838	4.26847	rna
152.952	4.28391	rna
153.066	4.47466	rna
153.18	4.5403	rna
153.294	4.52784	rna
153.408	4.64423	rna
153.522	4.5736	rna
153.636	4.82379	rna
153.75	4.81437	rna
153.864	4.91335	rna
153.978	4.93438	rna
154.091	4.7708	rna
154.205	4.68844	rna
154.319	4.84808	rna
154.433	4.80419	rna
154.547	4.84747	rna
154.661	5.11192	rna
154.775	5.0708	rna
154.889	4.70299	rna
155.003	4.75578	rna
155.117	4.75057	rna
155.231	4.71764	rna
155.345	4.73391	rna
155.459	4.49269	rna
155.573	4.53332	rna
155.687	4.82221	rna
155.801	4.73478	rna
155.915	5.02772	rna
156.029	4.92691	rna
156.143	4.91999	rna
156.257	4.97706	rna
156.371	4.90557	rna
156.485	4.9768	rna
156.599	5.01926	rna
156.713	5.19461	rna
156.827	5.36801	rna
156.941	5.4393	rna
157.055	5.37782	rna
157.169	4.95332	rna
157.283	4.9659	rna
157.397	5.06807	rna
157.511	4.96441	rna
157.625	4.83532	rna
157.739	5.11245	rna
157.853	5.12353	rna
157.967	5.13488	rna
158.081	5.22497	rna
158.195	4.97464	rna
158.308	4.85463	rna
158.422	4.96121	rna
158.536	4.9814	rna
158.65	4.88287	rna
158.764	5.20606	rna
158.878	5.31905	rna
158.992	5.21758	rna
159.106	4.94159	rna
159.22	4.53883	rna
159.334	4.49673	rna
159.448	4.28314	rna
159.562	4.35715	rna
159.676	4.22913	rna
159.79	4.25859	rna
159.904	4.44517	rna
160.018	4.54428	rna
160.132	4.33223	rna
160.246	4.43314	rna
160.36	4.19289	rna
160.474	4.22244	rna
160.588	4.32337	rna
160.702	4.2244	rna
160.816	4.1748	rna
160.93	4.28351	rna
161.044	4.36976	rna
161.158	4.15647	rna
161.272	4.23416	rna
161.386	4.45595	rna
161.5	4.48498	rna
161.614	4.38851	rna
161.728	4.3923	rna
161.842	4.39671	rna
161.956	4.44403	rna
162.07	4.77015	rna
162.184	4.94386	rna
162.298	5.00434	rna
162.412	4.99779	rna
162.525	4.91035	rna
162.639	5.19581	rna
162.753	4.96583	rna
162.867	4.98529	rna
162.981	5.01409	rna
163.095	4.97799	rna
163.209	4.74856	rna
163.323	4.71389	rna
163.437	4.84752	rna
163.551	5.09037	rna
163.665	5.03622	rna
163.779	4.93504	rna
163.893	4.59705	rna
164.007	4.53315	rna
164.121	4.69066	rna
164.235	4.64339	rna
164.349	4.83546	rna
164.463	5.02228	rna
164.577	5.20825	rna
164.691	5.56285	rna
164.805	5.54726	rna
164.919	5.54088	rna
165.033	5.20055	rna
165.147	5.15259	rna
165.261	5.25983	rna
165.375	5.37743	rna
165.489	5.52	rna
165.603	5.45229	rna
165.717	5.17375	rna
165.831	5.23317	rna
165.945	5.33469	rna
166.059	5.49171	rna
166.173	5.33728	rna
166.287	5.18773	rna
166.401	4.98335	rna
166.515	4.88662	rna
166.629	4.93891	rna
166.742	4.8636	rna
166.856	4.87954	rna
166.97	5.04242	rna
167.084	5.04746	rna
167.198	5.37483	rna
167.312	5.44719	rna
167.426	5.44507	rna
167.54	5.45871	rna
167.654	5.4292	rna
167.768	5.42269	rna
167.882	5.26543	rna
167.996	5.38089	rna
168.11	5.39515	rna
168.224	5.27081	rna
168.338	5.23442	rna
168.452	5.14005	rna
168.566	4.99272	rna
168.68	4.86353	rna
168.794	4.87894	rna
168.908	4.81679	rna
169.022	4.93589	rna
169.136	4.69461	rna
169.25	4.83539	rna
169.364	4.85331	rna
169.478	4.93885	rna
169.592	4.90895	rna
169.706	4.91556	rna
169.82	4.65399	rna
169.934	4.78367	rna
170.048	5.2388	rna
170.162	5.12523	rna
170.276	5.23887	rna
170.39	5.13291	rna
170.504	4.77622	rna
170.618	4.78957	rna
170.732	4.9522	rna
170.846	4.93492	rna
170.96	4.88721	rna
171.073	4.76122	rna
171.187	4.67934	rna
171.301	4.58319	rna
171.415	4.5164	rna
171.529	4.59994	rna
171.643	4.35114	rna
171.757	4.52945	rna
171.871	4.49012	rna
171.985	4.74149	rna
172.099	4.56373	rna
172.213	4.82937	rna
172.327	4.37077	rna
172.441	4.55891	rna
172.555	4.54964	rna
172.669	4.57467	rna
172.783	4.45912	rna
172.897	4.74538	rna
173.011	4.77667	rna
173.125	4.33949	rna
173.239	4.36241	rna
173.353	4.3861	rna
173.467	4.21323	rna
173.581	4.24686	rna
173.695	4.22503	rna
173.809	4.61463	rna
173.923	4.82763	rna
174.037	4.71588	rna
174.151	4.43916	rna
174.265	4.36066	rna
174.379	4.063	rna
174.493	4.05496	rna
174.607	4.04834	rna
174.721	3.91668	rna
174.835	4.02394	rna
174.949	4.17435	rna
175.063	4.45501	rna
175.177	4.30254	rna
175.29	4.96116	rna
175.404	4.72629	rna
175.518	4.59592	rna
175.632	4.60574	rna
175.746	4.93401	rna
175.86	4.68496	rna
175.974	4.84682	rna
176.088	4.97194	rna
176.202	4.77684	rna
176.316	4.67105	rna
176.43	4.888	rna
176.544	4.87582	rna
176.658	4.45333	rna
176.772	4.27792	rna
176.886	4.55526	rna
177	4.45604	rna
177.114	4.4207	rna
177.228	4.45612	rna
177.342	4.61339	rna
177.456	4.82746	rna
177.57	5.06426	rna
177.684	4.89295	rna
177.798	4.72356	rna
177.912	4.94562	rna
178.026	4.78704	rna
178.14	5.03553	rna
178.254	4.81023	rna
178.368	5.06508	rna
178.482	5.04371	rna
178.596	4.8234	rna
178.71	4.80706	rna
178.824	4.97408	rna
178.938	4.71766	rna
179.052	4.52432	rna
179.166	4.7112	rna
179.28	4.76302	rna
179.394	5.09119	rna
179.507	4.9534	rna
179.621	5.16915	rna
179.735	5.26982	rna
179.849	5.02967	rna
179.963	4.90449	rna
180.077	4.82051	rna
180.191	4.85589	rna
180.305	4.88529	rna
180.419	4.93471	rna
180.533	5.04035	rna
180.647	5.19839	rna
180.761	5.06898	rna
180.875	4.99991	rna
180.989	5.51678	rna
181.103	5.6154	rna
181.217	5.85129	rna
181.331	5.90841	rna
181.445	5.99431	rna
181.559	5.58605	rna
181.673	5.64117	rna
181.787	5.70014	rna
181.901	5.33034	rna
182.015	5.41925	rna
182.129	5.1053	rna
182.243	4.95023	rna
182.357	5.01541	rna
182.471	4.91948	rna
182.585	5.28136	rna
182.699	5.32651	rna
182.813	5.24132	rna
182.927	5.09417	rna
183.041	5.24581	rna
183.155	5.43304	rna
183.269	5.42203	rna
183.383	5.47739	rna
183.497	5.18104	rna
183.611	5.00559	rna
183.724	5.21392	rna
183.838	5.18347	rna
183.952	4.84058	rna
184.066	4.90467	rna
184.18	5.01294	rna
184.294	4.90978	rna
184.408	4.97784	rna
184.522	5.21192	rna
184.636	5.2023	rna
184.75	5.06912	rna
184.864	5.18856	rna
184.978	4.89273	rna
185.092	5.08684	rna
185.206	4.9671	rna
185.32	5.29464	rna
185.434	5.17259	rna
185.548	5.13849	rna
185.662	5.3791	rna
185.776	5.03821	rna
185.89	5.18758	rna
186.004	5.16486	rna
186.118	5.48853	rna
186.232	5.72182	rna
186.346	5.62638	rna
186.46	5.5192	rna
186.574	5.5031	rna
186.688	5.83105	rna
186.802	5.52011	rna
186.916	5.45417	rna
187.03	5.83782	rna
187.144	5.86449	rna
187.258	5.75767	rna
187.372	5.60758	rna
187.486	5.87197	rna
187.6	6.03483	rna
187.714	6.15149	rna
187.828	6.11828	rna
187.941	5.95467	rna
188.055	6.17536	rna
188.169	6.16413	rna
188.283	6.04659	rna
188.397	5.90976	rna
188.511	6.05123	rna
188.625	6.00193	rna
188.739	5.98634	rna
188.853	5.90218	rna
188.967	6.10881	rna
189.081	5.9935	rna
189.195	5.57863	rna
189.309	5.84371	rna
189.423	5.88761	rna
189.537	5.89317	rna
189.651	5.82689	rna
189.765	5.62315	rna
189.879	5.39748	rna
189.993	5.25384	rna
190.107	4.95641	rna
190.221	5.15654	rna
190.335	5.19467	rna
190.449	4.99121	rna
190.563	5.41701	rna
190.677	5.21503	rna
190.791	5.31067	rna
190.905	5.03523	rna
191.019	5.30809	rna
191.133	5.26686	rna
191.247	5.39683	rna
191.361	5.54743	rna
191.475	5.5459	rna
191.589	5.56428	rna
191.703	5.41617	rna
191.817	5.29807	rna
191.931	5.33447	rna
192.045	5.3274	rna
192.158	5.32337	rna
192.272	5.20244	rna
192.386	5.13146	rna
192.5	5.1847	rna
192.614	5.43305	rna
192.728	5.6544	rna
192.842	5.78426	rna
192.956	5.92837	rna
193.07	5.93878	rna
193.184	5.80469	rna
193.298	5.76116	rna
193.412	5.57405	rna
193.526	5.48557	rna
193.64	5.26456	rna
193.754	5.1055	rna
193.868	5.23339	rna
193.982	5.18595	rna
194.096	4.89175	rna
194.21	5.04535	rna
194.324	4.75242	rna
194.438	4.70439	rna
194.552	4.70578	rna
194.666	4.62822	rna
194.78	4.46409	rna
194.894	4.52807	rna
195.008	4.52937	rna
195.122	4.69709	rna
195.236	5.00419	rna
195.35	4.94714	rna
195.464	5.08897	rna
195.578	4.89328	rna
195.692	5.00217	rna
195.806	5.35132	rna
195.92	5.33884	rna
196.034	5.07627	rna
196.148	4.97644	rna
196.262	4.93058	rna
196.375	4.77897	rna
196.489	5.00888	rna
196.603	4.87711	rna
196.717	4.5811	rna
196.831	4.65038	rna
196.945	5.00176	rna
197.059	4.80419	rna
197.173	4.69426	rna
197.287	4.68317	rna
197.401	4.77908	rna
197.515	5.08318	rna
197.629	4.89639	rna
197.743	5.00002	rna
197.857	5.10319	rna
197.971	5.25491	rna
198.085	5.52743	rna
198.199	5.54928	rna
198.313	5.6013	rna
198.427	5.39005	rna
198.541	5.0467	rna
198.655	4.94259	rna
198.769	4.98298	rna
198.883	5.14399	rna
198.997	5.06568	rna
199.111	5.4012	rna
199.225	5.35979	rna
199.339	5.46921	rna
199.453	5.47747	rna
199.567	5.7634	rna
199.681	5.6512	rna
199.795	5.78144	rna
199.909	5.85331	rna
200.023	5.88668	rna
200.137	5.48095	rna
200.251	5.36134	rna
200.365	5.63376	rna
200.479	5.8573	rna
200.592	5.5601	rna
200.706	5.97798	rna
200.82	5.96305	rna
200.934	6.00453	rna
201.048	5.72329	rna
201.162	5.49367	rna
201.276	5.52911	rna
201.39	5.50334	rna
201.504	5.6683	rna
201.618	5.61412	rna
201.732	5.8491	rna
201.846	5.43544	rna
201.96	5.35524	rna
202.074	5.20509	rna
202.188	5.26115	rna
202.302	5.33781	rna
202.416	5.43753	rna
202.53	5.67262	rna
202.644	5.80961	rna
202.758	5.70237	rna
202.872	5.63367	rna
202.986	5.86789	rna
203.1	5.80558	rna
203.214	5.76935	rna
203.328	5.59442	rna
203.442	5.50646	rna
203.556	5.35689	rna
203.67	5.31473	rna
203.784	5.2523	rna
203.898	5.11228	rna
204.012	4.82238	rna
204.126	4.95579	rna
204.24	4.61061	rna
204.354	4.74011	rna
204.468	4.55393	rna
204.582	4.52696	rna
204.696	4.60746	rna
204.809	4.79056	rna
204.923	4.58729	rna
205.037	4.52904	rna
205.151	4.54822	rna
205.265	4.55563	rna
205.379	4.54829	rna
205.493	4.55994	rna
205.607	4.78932	rna
205.721	4.47531	rna
205.835	4.56562	rna
205.949	4.5884	rna
206.063	4.74663	rna
206.177	4.89858	rna
206.291	4.79453	rna
206.405	5.13134	rna
206.519	5.06231	rna
206.633	5.29359	rna
206.747	5.23098	rna
206.861	5.32008	rna
206.975	5.40884	rna
207.089	5.84585	rna
207.203	5.91595	rna
207.317	5.71922	rna
207.431	5.5789	rna
207.545	5.65422	rna
207.659	5.88739	rna
207.773	5.79118	rna
207.887	5.76409	rna
208.001	5.71963	rna
208.115	6.01828	rna
208.229	6.25134	rna
208.343	6.35226	rna
208.457	6.08687	rna
208.571	6.28124	rna
208.685	6.38222	rna
208.799	6.28847	rna
208.913	6.21139	rna
209.026	6.32997	rna
209.14	6.16152	rna
209.254	6.11057	rna
209.368	6.29139	rna
209.482	6.27072	rna
209.596	6.15181	rna
209.71	6.07318	rna
209.824	6.17382	rna
209.938	6.27177	rna
210.052	6.13344	rna
210.166	5.96561	rna
210.28	6.12807	rna
210.394	6.12331	rna
210.508	5.95109	rna
210.622	5.65371	rna
210.736	5.65711	rna
210.85	5.77603	rna
210.964	5.83803	rna
211.078	5.96456	rna
211.192	5.8594	rna
211.306	5.76251	rna
211.42	5.77197	rna
211.534	5.82993	rna
211.648	5.69429	rna
211.762	5.77052	rna
211.876	5.55487	rna
211.99	5.37966	rna
212.104	5.45798	rna
212.218	5.51205	rna
212.332	5.44341	rna
212.446	5.53938	rna
212.56	5.51548	rna
212.674	5.54018	rna
212.788	5.55974	rna
212.902	5.88598	rna
213.016	5.42891	rna
213.13	5.25638	rna
213.243	4.89062	rna
213.357	5.192	rna
213.471	5.01887	rna
213.585	4.54088	rna
213.699	4.77018	rna
213.813	5.07452	rna
213.927	5.17423	rna
214.041	5.33355	rna
214.155	5.42681	rna
214.269	5.55763	rna
214.383	5.53624	rna
214.497	5.38311	rna
214.611	5.48981	rna
214.725	5.55892	rna
214.839	5.79436	rna
214.953	5.6572	rna
215.067	5.83082	rna
215.181	5.56864	rna
215.295	5.7536	rna
215.409	5.8881	rna
215.523	5.71668	rna
215.637	5.62122	rna
215.751	5.58865	rna
215.865	5.52215	rna
215.979	5.68731	rna
216.093	5.73763	rna
216.207	5.62459	rna
216.321	5.80173	rna
216.435	5.88757	rna
216.549	5.9385	rna
216.663	5.79647	rna
216.777	5.77238	rna
216.891	5.68801	rna
217.005	5.79415	rna
217.119	5.76731	rna
217.233	5.88526	rna
217.347	5.7484	rna
217.46	5.88158	rna
217.574	5.49577	rna
217.688	5.64593	rna
217.802	5.59403	rna
217.916	5.50042	rna
218.03	5.21714	rna
218.144	5.34558	rna
218.258	5.24291	rna
218.372	5.04988	rna
218.486	4.7788	rna
218.6	5.05006	rna
218.714	5.05773	rna
218.828	4.89159	rna
218.942	4.97794	rna
219.056	5.17364	rna
219.17	5.36367	rna
219.284	5.20928	rna
219.398	5.54169	rna
219.512	5.19414	rna
219.626	5.13493	rna
219.74	4.83987	rna
219.854	4.61116	rna
219.968	4.4821	rna
220.082	4.48227	rna
220.196	4.45639	rna
220.31	4.44555	rna
220.424	4.5236	rna
220.538	4.18505	rna
220.652	4.34616	rna
220.766	4.24607	rna
220.88	4.06681	rna
220.994	3.91417	rna
221.108	3.97112	rna
221.222	3.9638	rna
221.336	3.83571	rna
221.45	3.73965	rna
221.564	3.65671	rna
221.677	3.83586	rna
221.791	3.92681	rna
221.905	4.17873	rna
222.019	4.08634	rna
222.133	4.05795	rna
222.247	4.0232	rna
222.361	4.40334	rna
222.475	4.15495	rna
222.589	4.35436	rna
222.703	4.55172	rna
222.817	4.43515	rna
222.931	4.75874	rna
223.045	4.46881	rna
223.159	4.46519	rna
223.273	4.66616	rna
223.387	4.69085	rna
223.501	4.63501	rna
223.615	4.56108	rna
223.729	4.60713	rna
223.843	4.6906	rna
223.957	4.57476	rna
224.071	4.33985	rna
224.185	4.51566	rna
224.299	4.58683	rna
224.413	4.98549	rna
224.527	4.9205	rna
224.641	5.05299	rna
224.755	5.08108	rna
224.869	4.9144	rna
224.983	4.77728	rna
225.097	4.73398	rna
225.211	4.70744	rna
225.325	4.699	rna
225.439	4.66714	rna
225.553	4.69084	rna
225.667	4.65235	rna
225.781	4.43519	rna
225.894	4.70259	rna
226.008	4.59198	rna
226.122	4.43528	rna
226.236	4.66993	rna
226.35	4.50844	rna
226.464	4.52454	rna
226.578	4.45886	rna
226.692	4.3462	rna
226.806	4.48666	rna
226.92	4.50399	rna
227.034	4.37247	rna
227.148	4.43919	rna
227.262	4.33005	rna
227.376	4.26712	rna
227.49	4.63161	rna
227.604	4.94479	rna
227.718	4.8239	rna
[truncated: 6,777 more rows]

## Sheet: Graph S8_holo_free_2
time	value	variable
0	0.981351	rna
0.137893	1.50359	rna
0.275786	1.55925	rna
0.413679	1.75518	rna
0.551572	2.05241	rna
0.689465	2.0384	rna
0.827358	2.15729	rna
0.965251	1.98796	rna
1.10314	2.15847	rna
1.24104	2.08229	rna
1.37893	1.92424	rna
1.51682	2.09737	rna
1.65472	2.07119	rna
1.79261	1.99414	rna
1.9305	2.33548	rna
2.06839	2.24657	rna
2.20629	2.36113	rna
2.34418	2.419	rna
2.48207	2.18952	rna
2.61997	2.00272	rna
2.75786	1.89382	rna
2.89575	2.11413	rna
3.03365	2.15439	rna
3.17154	2.32205	rna
3.30943	2.21289	rna
3.44732	2.31513	rna
3.58522	2.28846	rna
3.72311	2.26278	rna
3.861	2.40415	rna
3.9989	2.61554	rna
4.13679	2.77166	rna
4.27468	2.99507	rna
4.41258	2.96997	rna
4.55047	2.91499	rna
4.68836	2.75002	rna
4.82625	2.74944	rna
4.96415	2.90384	rna
5.10204	2.75913	rna
5.23993	2.81113	rna
5.37783	3.05202	rna
5.51572	3.10147	rna
5.65361	3.10657	rna
5.79151	3.21597	rna
5.9294	3.50128	rna
6.06729	3.557	rna
6.20518	3.45411	rna
6.34308	3.25329	rna
6.48097	3.26447	rna
6.61886	3.20066	rna
6.75676	3.31914	rna
6.89465	3.73303	rna
7.03254	3.85583	rna
7.17044	3.81438	rna
7.30833	3.55718	rna
7.44622	3.79454	rna
7.58411	4.08372	rna
7.72201	4.05669	rna
7.8599	4.0786	rna
7.99779	4.10423	rna
8.13569	4.03146	rna
8.27358	3.77494	rna
8.41147	3.51088	rna
8.54937	3.63776	rna
8.68726	3.39638	rna
8.82515	3.33477	rna
8.96304	3.21195	rna
9.10094	3.1484	rna
9.23883	2.97105	rna
9.37672	2.90408	rna
9.51462	3.07147	rna
9.65251	3.32584	rna
9.7904	3.52749	rna
9.9283	3.59079	rna
10.0662	3.68229	rna
10.2041	3.81087	rna
10.342	3.71812	rna
10.4799	3.49593	rna
10.6178	3.58342	rna
10.7557	3.66752	rna
10.8935	3.61157	rna
11.0314	3.40093	rna
11.1693	3.53186	rna
11.3072	3.60034	rna
11.4451	3.77706	rna
11.583	3.85958	rna
11.7209	3.79575	rna
11.8588	3.72457	rna
11.9967	3.73776	rna
12.1346	3.74176	rna
12.2725	3.64343	rna
12.4104	3.56412	rna
12.5483	3.87702	rna
12.6862	3.89882	rna
12.824	3.8765	rna
12.9619	3.8807	rna
13.0998	3.69036	rna
13.2377	3.89488	rna
13.3756	3.80707	rna
13.5135	3.84419	rna
13.6514	3.92256	rna
13.7893	4.03467	rna
13.9272	3.92011	rna
14.0651	3.76641	rna
14.203	3.67958	rna
14.3409	3.68417	rna
14.4788	3.51247	rna
14.6167	3.34016	rna
14.7546	3.19244	rna
14.8924	2.95865	rna
15.0303	3.12778	rna
15.1682	3.18881	rna
15.3061	3.14688	rna
15.444	3.08685	rna
15.5819	3.02048	rna
15.7198	3.22335	rna
15.8577	3.18953	rna
15.9956	3.15289	rna
16.1335	3.21026	rna
16.2714	3.26268	rna
16.4093	3.2645	rna
16.5472	3.26367	rna
16.6851	3.41831	rna
16.8229	3.38707	rna
16.9608	3.53086	rna
17.0987	3.35586	rna
17.2366	3.41063	rna
17.3745	3.28309	rna
17.5124	3.33896	rna
17.6503	3.37591	rna
17.7882	3.82071	rna
17.9261	3.99023	rna
18.064	4.31693	rna
18.2019	4.33462	rna
18.3398	4.4962	rna
18.4777	4.44982	rna
18.6156	4.37664	rna
18.7534	4.23859	rna
18.8913	4.64381	rna
19.0292	4.38651	rna
19.1671	4.63353	rna
19.305	4.59225	rna
19.4429	4.53059	rna
19.5808	4.8787	rna
19.7187	4.76664	rna
19.8566	4.79759	rna
19.9945	4.87334	rna
20.1324	4.74061	rna
20.2703	4.74029	rna
20.4082	4.60254	rna
20.5461	4.38945	rna
20.6839	4.59208	rna
20.8218	4.63428	rna
20.9597	4.62871	rna
21.0976	4.74088	rna
21.2355	4.63787	rna
21.3734	4.54819	rna
21.5113	4.48161	rna
21.6492	4.5031	rna
21.7871	4.26201	rna
21.925	4.68768	rna
22.0629	4.56203	rna
22.2008	4.73104	rna
22.3387	4.7724	rna
22.4766	4.61654	rna
22.6145	4.42102	rna
22.7523	4.38833	rna
22.8902	4.40565	rna
23.0281	4.75681	rna
23.166	4.82426	rna
23.3039	4.94867	rna
23.4418	5.1001	rna
23.5797	4.84597	rna
23.7176	4.70091	rna
23.8555	4.90183	rna
23.9934	4.96152	rna
24.1313	4.75212	rna
24.2692	4.8216	rna
24.4071	4.78362	rna
24.545	4.7656	rna
24.6828	4.94982	rna
24.8207	5.10231	rna
24.9586	5.10721	rna
25.0965	5.34861	rna
25.2344	5.61031	rna
25.3723	5.05032	rna
25.5102	5.28534	rna
25.6481	5.40629	rna
25.786	5.28346	rna
25.9239	5.32527	rna
26.0618	5.42983	rna
26.1997	5.58095	rna
26.3376	5.24872	rna
26.4755	5.32312	rna
26.6133	4.92826	rna
26.7512	5.03631	rna
26.8891	4.90653	rna
27.027	4.65998	rna
27.1649	4.70475	rna
27.3028	4.8849	rna
27.4407	4.80416	rna
27.5786	5.13442	rna
27.7165	5	rna
27.8544	4.90105	rna
27.9923	4.80781	rna
28.1302	4.59192	rna
28.2681	4.353	rna
28.406	4.17705	rna
28.5439	4.25545	rna
28.6817	4.15921	rna
28.8196	4.23366	rna
28.9575	4.34187	rna
29.0954	4.14502	rna
29.2333	3.99822	rna
29.3712	4.13913	rna
29.5091	3.97122	rna
29.647	4.14747	rna
29.7849	4.1511	rna
29.9228	4.27153	rna
30.0607	4.27912	rna
30.1986	4.23345	rna
30.3365	4.00919	rna
30.4744	3.92041	rna
30.6122	3.92279	rna
30.7501	3.90603	rna
30.888	3.93493	rna
31.0259	4.00801	rna
31.1638	4.14244	rna
31.3017	3.98284	rna
31.4396	3.95248	rna
31.5775	3.84598	rna
31.7154	4.27672	rna
31.8533	4.20863	rna
31.9912	4.20934	rna
32.1291	4.24167	rna
32.267	3.84935	rna
32.4049	3.82294	rna
32.5427	3.82555	rna
32.6806	3.87851	rna
32.8185	3.73632	rna
32.9564	3.73086	rna
33.0943	3.84235	rna
33.2322	3.87994	rna
33.3701	3.9938	rna
33.508	4.22572	rna
33.6459	4.21067	rna
33.7838	4.13046	rna
33.9217	4.36497	rna
34.0596	4.21186	rna
34.1975	4.30836	rna
34.3354	4.24231	rna
34.4733	4.02471	rna
34.6111	4.21489	rna
34.749	4.08167	rna
34.8869	4.07498	rna
35.0248	4.15533	rna
35.1627	4.29283	rna
35.3006	4.15646	rna
35.4385	4.15299	rna
35.5764	4.29211	rna
35.7143	4.21198	rna
35.8522	4.02054	rna
35.9901	4.03227	rna
36.128	4.10992	rna
36.2659	4.1615	rna
36.4038	4.25665	rna
36.5416	4.53551	rna
36.6795	4.51795	rna
36.8174	4.65967	rna
36.9553	4.60879	rna
37.0932	4.57518	rna
37.2311	4.80478	rna
37.369	4.71318	rna
37.5069	4.63554	rna
37.6448	4.69508	rna
37.7827	4.73692	rna
37.9206	4.52684	rna
38.0585	4.58459	rna
38.1964	4.76551	rna
38.3343	4.63904	rna
38.4721	4.685	rna
38.61	4.55862	rna
38.7479	4.64183	rna
38.8858	4.49139	rna
39.0237	4.67793	rna
39.1616	4.72749	rna
39.2995	4.72203	rna
39.4374	4.89886	rna
39.5753	4.82785	rna
39.7132	4.7988	rna
39.8511	4.94982	rna
39.989	4.87994	rna
40.1269	5.02586	rna
40.2648	4.68935	rna
40.4026	5.022	rna
40.5405	5.07167	rna
40.6784	5.11417	rna
40.8163	5.16029	rna
40.9542	5.05994	rna
41.0921	5.37731	rna
41.23	5.4042	rna
41.3679	5.41783	rna
41.5058	5.33959	rna
41.6437	5.36789	rna
41.7816	5.19149	rna
41.9195	5.05962	rna
42.0574	4.88103	rna
42.1953	4.70034	rna
42.3332	4.6279	rna
42.471	4.6173	rna
42.6089	4.39017	rna
42.7468	4.58813	rna
42.8847	4.31891	rna
43.0226	4.39589	rna
43.1605	4.38734	rna
43.2984	4.60734	rna
43.4363	4.57426	rna
43.5742	4.37458	rna
43.7121	4.39207	rna
43.85	4.38071	rna
43.9879	4.4627	rna
44.1258	4.36318	rna
44.2637	4.39082	rna
44.4015	4.25835	rna
44.5394	4.14754	rna
44.6773	4.07749	rna
44.8152	4.25306	rna
44.9531	4.09509	rna
45.091	4.23797	rna
45.2289	4.30614	rna
45.3668	3.96595	rna
45.5047	3.84706	rna
45.6426	4.06147	rna
45.7805	4.23993	rna
45.9184	4.26885	rna
46.0563	4.21539	rna
46.1942	4.25437	rna
46.332	4.15612	rna
46.4699	4.36328	rna
46.6078	4.42074	rna
46.7457	4.45045	rna
46.8836	4.42277	rna
47.0215	4.56398	rna
47.1594	4.4224	rna
47.2973	4.70076	rna
47.4352	4.52746	rna
47.5731	4.54515	rna
47.711	4.68179	rna
47.8489	4.41547	rna
47.9868	4.43123	rna
48.1247	4.51677	rna
48.2625	4.55648	rna
48.4004	4.68471	rna
48.5383	4.47089	rna
48.6762	4.7439	rna
48.8141	5.07853	rna
48.952	5.16088	rna
49.0899	4.95434	rna
49.2278	5.13347	rna
49.3657	5.03696	rna
49.5036	4.87892	rna
49.6415	4.94564	rna
49.7794	4.86297	rna
49.9173	5.08458	rna
50.0552	5.28976	rna
50.1931	5.12501	rna
50.3309	5.04714	rna
50.4688	5.09454	rna
50.6067	5.17146	rna
50.7446	5.24197	rna
50.8825	5.29594	rna
51.0204	5.67522	rna
51.1583	5.53472	rna
51.2962	5.34082	rna
51.4341	4.94237	rna
51.572	4.97514	rna
51.7099	5.10771	rna
51.8478	5.12147	rna
51.9857	5.08463	rna
52.1236	4.94506	rna
52.2614	4.9997	rna
52.3993	5.04669	rna
52.5372	5.31356	rna
52.6751	5.33853	rna
52.813	5.35961	rna
52.9509	4.98611	rna
53.0888	4.72894	rna
53.2267	4.6466	rna
53.3646	4.2245	rna
53.5025	4.14748	rna
53.6404	4.08972	rna
53.7783	4.21263	rna
53.9162	4.17233	rna
54.0541	4.36038	rna
54.1919	4.51699	rna
54.3298	4.35089	rna
54.4677	4.29316	rna
54.6056	4.76167	rna
54.7435	4.78865	rna
54.8814	5.08248	rna
55.0193	5.15992	rna
55.1572	5.28655	rna
55.2951	5.45868	rna
55.433	5.33306	rna
55.5709	5.18267	rna
55.7088	5.04975	rna
55.8467	4.81996	rna
55.9846	4.56126	rna
56.1225	4.67335	rna
56.2603	4.54239	rna
56.3982	4.66994	rna
56.5361	4.58552	rna
56.674	4.49807	rna
56.8119	4.26569	rna
56.9498	4.11184	rna
57.0877	4.48513	rna
57.2256	4.38035	rna
57.3635	4.05474	rna
57.5014	3.99553	rna
57.6393	4.14349	rna
57.7772	4.21738	rna
57.9151	4.32178	rna
58.053	4.29271	rna
58.1908	4.22675	rna
58.3287	4.22764	rna
58.4666	4.06462	rna
58.6045	4.32322	rna
58.7424	4.51425	rna
58.8803	4.44995	rna
59.0182	4.61216	rna
59.1561	4.12793	rna
59.294	4.18905	rna
59.4319	4.22474	rna
59.5698	3.91895	rna
59.7077	3.94224	rna
59.8456	3.91932	rna
59.9835	3.95395	rna
60.1213	3.90736	rna
60.2592	4.03626	rna
60.3971	3.91706	rna
60.535	3.88386	rna
60.6729	4.3376	rna
60.8108	4.23601	rna
60.9487	4.47609	rna
61.0866	4.5918	rna
61.2245	4.56548	rna
61.3624	4.71787	rna
61.5003	4.62235	rna
61.6382	4.7783	rna
61.7761	4.74998	rna
61.914	4.87872	rna
62.0518	4.61747	rna
62.1897	4.44731	rna
62.3276	4.23971	rna
62.4655	4.07141	rna
62.6034	3.99571	rna
62.7413	4.01536	rna
62.8792	4.34442	rna
63.0171	4.30237	rna
63.155	4.18381	rna
63.2929	4.04226	rna
63.4308	3.9306	rna
63.5687	4.32129	rna
63.7066	4.18467	rna
63.8445	4.27073	rna
63.9824	4.27296	rna
64.1202	4.21062	rna
64.2581	4.42903	rna
64.396	4.41192	rna
64.5339	4.13682	rna
64.6718	4.04166	rna
64.8097	4.09593	rna
64.9476	4.0289	rna
65.0855	4.19907	rna
65.2234	4.17472	rna
65.3613	4.42138	rna
65.4992	4.75861	rna
65.6371	4.85123	rna
65.775	4.83717	rna
65.9129	4.83053	rna
66.0507	4.60384	rna
66.1886	4.44282	rna
66.3265	4.13099	rna
66.4644	4.47623	rna
66.6023	4.63692	rna
66.7402	4.66879	rna
66.8781	4.9256	rna
67.016	4.8332	rna
67.1539	4.86587	rna
67.2918	4.68937	rna
67.4297	4.55444	rna
67.5676	4.652	rna
67.7055	4.45395	rna
67.8434	4.77746	rna
67.9812	4.84457	rna
68.1191	4.73967	rna
68.257	4.69232	rna
68.3949	4.54434	rna
68.5328	4.62445	rna
68.6707	4.40537	rna
68.8086	4.59921	rna
68.9465	4.45025	rna
69.0844	4.31739	rna
69.2223	4.29176	rna
69.3602	4.45244	rna
69.4981	4.39233	rna
69.636	4.39911	rna
69.7739	4.41323	rna
69.9118	4.46296	rna
70.0496	4.54331	rna
70.1875	4.69068	rna
70.3254	4.83818	rna
70.4633	4.81673	rna
70.6012	4.91688	rna
70.7391	4.95558	rna
70.877	4.88319	rna
71.0149	4.99253	rna
71.1528	4.91339	rna
71.2907	4.96765	rna
71.4286	4.76829	rna
71.5665	4.8178	rna
71.7044	4.82894	rna
71.8423	4.53277	rna
71.9801	5.07556	rna
72.118	4.88752	rna
72.2559	4.71953	rna
72.3938	4.84346	rna
72.5317	4.67268	rna
72.6696	4.53457	rna
72.8075	4.42221	rna
72.9454	4.1663	rna
73.0833	4.46838	rna
73.2212	4.37116	rna
73.3591	4.61383	rna
73.497	4.66588	rna
73.6349	4.49427	rna
73.7728	4.40946	rna
73.9106	4.59862	rna
74.0485	4.67839	rna
74.1864	4.53628	rna
74.3243	4.33642	rna
74.4622	4.28239	rna
74.6001	4.49485	rna
74.738	4.36857	rna
74.8759	4.3697	rna
75.0138	4.406	rna
75.1517	4.22633	rna
75.2896	4.00344	rna
75.4275	4.13442	rna
75.5654	4.33178	rna
75.7033	4.03723	rna
75.8411	4.3161	rna
75.979	4.5888	rna
76.1169	4.53945	rna
76.2548	4.65649	rna
76.3927	4.40256	rna
76.5306	4.18961	rna
76.6685	4.09239	rna
76.8064	3.93193	rna
76.9443	3.97917	rna
77.0822	4.09293	rna
77.2201	4.02054	rna
77.358	3.85408	rna
77.4959	3.84849	rna
77.6338	3.83424	rna
77.7717	3.84397	rna
77.9095	3.90235	rna
78.0474	3.984	rna
78.1853	4.02559	rna
78.3232	3.86184	rna
78.4611	4.01678	rna
78.599	4.19092	rna
78.7369	4.28773	rna
78.8748	4.32528	rna
79.0127	4.19988	rna
79.1506	4.12833	rna
79.2885	4.32856	rna
79.4264	4.30358	rna
79.5643	4.29532	rna
79.7022	4.45482	rna
79.84	4.56003	rna
79.9779	4.66607	rna
80.1158	4.48657	rna
80.2537	4.05882	rna
80.3916	3.98651	rna
80.5295	4.18118	rna
80.6674	4.20664	rna
80.8053	4.28713	rna
80.9432	4.49705	rna
81.0811	4.63642	rna
81.219	4.6144	rna
81.3569	4.78284	rna
81.4948	4.87197	rna
81.6327	4.63423	rna
81.7705	4.33792	rna
81.9084	4.78554	rna
82.0463	4.74094	rna
82.1842	4.62058	rna
82.3221	4.47039	rna
82.46	4.54077	rna
82.5979	4.6622	rna
82.7358	4.9502	rna
82.8737	5.18339	rna
83.0116	4.92202	rna
83.1495	5.23874	rna
83.2874	4.7528	rna
83.4253	4.93193	rna
83.5632	5.15246	rna
83.7011	5.19669	rna
83.8389	5.205	rna
83.9768	5.53844	rna
84.1147	5.4391	rna
84.2526	5.12656	rna
84.3905	5.17252	rna
84.5284	5.25081	rna
84.6663	5.2443	rna
84.8042	5.17004	rna
84.9421	5.27399	rna
85.08	5.27557	rna
85.2179	5.18115	rna
85.3558	5.18116	rna
85.4937	5.03237	rna
85.6316	5.12586	rna
85.7694	4.9449	rna
85.9073	5.19426	rna
86.0452	5.05593	rna
86.1831	5.099	rna
86.321	5.22338	rna
86.4589	5.35074	rna
86.5968	5.39337	rna
86.7347	5.64043	rna
86.8726	5.54571	rna
87.0105	5.1642	rna
87.1484	5.01156	rna
87.2863	4.99931	rna
87.4242	4.93542	rna
87.5621	5.18675	rna
87.6999	5.25309	rna
87.8378	4.9509	rna
87.9757	4.85272	rna
88.1136	5.08119	rna
88.2515	5.11209	rna
88.3894	4.78909	rna
88.5273	4.83777	rna
88.6652	5.2161	rna
88.8031	4.8673	rna
88.941	5.10603	rna
89.0789	5.43615	rna
89.2168	5.32824	rna
89.3547	5.31129	rna
89.4926	5.37682	rna
89.6304	5.45059	rna
89.7683	5.52311	rna
89.9062	5.33006	rna
90.0441	5.04195	rna
90.182	5.06286	rna
90.3199	5.16051	rna
90.4578	5.1792	rna
90.5957	5.40729	rna
90.7336	5.54848	rna
90.8715	5.557	rna
91.0094	5.63	rna
91.1473	5.83014	rna
91.2852	5.82366	rna
91.4231	6.12652	rna
91.561	6.16611	rna
91.6988	5.93544	rna
91.8367	6.09969	rna
91.9746	6.08067	rna
92.1125	5.82959	rna
92.2504	5.78772	rna
92.3883	5.73902	rna
92.5262	5.8092	rna
92.6641	5.91428	rna
92.802	5.97994	rna
92.9399	6.12355	rna
93.0778	6.24312	rna
93.2157	6.28469	rna
93.3536	5.97607	rna
93.4915	6.1782	rna
93.6293	6.10341	rna
93.7672	6.32585	rna
93.9051	6.0335	rna
94.043	6.02464	rna
94.1809	6.05779	rna
94.3188	6.05354	rna
94.4567	5.87314	rna
94.5946	5.81698	rna
94.7325	5.80705	rna
94.8704	6.00434	rna
95.0083	5.77184	rna
95.1462	5.61049	rna
95.2841	5.45478	rna
95.422	5.62031	rna
95.5598	5.76448	rna
95.6977	5.68916	rna
95.8356	5.76178	rna
95.9735	5.55574	rna
96.1114	5.47945	rna
96.2493	5.00551	rna
96.3872	5.13812	rna
96.5251	5.1688	rna
96.663	5.00108	rna
96.8009	5.06924	rna
96.9388	4.97934	rna
97.0767	4.88961	rna
97.2146	5.04631	rna
97.3525	4.92074	rna
97.4904	4.92371	rna
97.6282	4.75602	rna
97.7661	4.96231	rna
97.904	5.24036	rna
98.0419	5.02178	rna
98.1798	4.99392	rna
98.3177	4.93591	rna
98.4556	4.95953	rna
98.5935	4.98922	rna
98.7314	5.12002	rna
98.8693	5.47465	rna
99.0072	5.6056	rna
99.1451	5.67805	rna
99.283	5.53361	rna
99.4209	5.49673	rna
99.5587	5.42469	rna
99.6966	5.31864	rna
99.8345	5.18236	rna
99.9724	5.14189	rna
100.11	5.20313	rna
100.248	5.09771	rna
100.386	5.32745	rna
100.524	5.19703	rna
100.662	4.96397	rna
100.8	5.04827	rna
100.938	5.1026	rna
101.076	5.44273	rna
101.213	5.46519	rna
101.351	5.14566	rna
101.489	5.19725	rna
101.627	5.31269	rna
101.765	5.01569	rna
101.903	4.9308	rna
102.041	4.8712	rna
102.179	4.85285	rna
102.317	4.87713	rna
102.454	4.59791	rna
102.592	4.73879	rna
102.73	4.95154	rna
102.868	5.1092	rna
103.006	4.87346	rna
103.144	4.82854	rna
103.282	4.60079	rna
103.42	4.53146	rna
103.558	4.18135	rna
103.696	4.65714	rna
103.833	4.80043	rna
103.971	4.89039	rna
104.109	4.98372	rna
104.247	4.92708	rna
104.385	5.0207	rna
104.523	4.99013	rna
104.661	5.1068	rna
104.799	4.99745	rna
104.937	5.06159	rna
105.074	5.24486	rna
105.212	5.06801	rna
105.35	5.06659	rna
105.488	4.96977	rna
105.626	5.11703	rna
105.764	5.28829	rna
105.902	5.19653	rna
106.04	5.27205	rna
106.178	4.89604	rna
106.316	5.18519	rna
106.453	4.98327	rna
106.591	5.3573	rna
106.729	5.52684	rna
106.867	5.33971	rna
107.005	5.58233	rna
107.143	5.6889	rna
107.281	5.60107	rna
107.419	5.90795	rna
107.557	5.88509	rna
107.694	5.82456	rna
107.832	5.82592	rna
107.97	5.50903	rna
108.108	5.83146	rna
108.246	5.95023	rna
108.384	5.84084	rna
108.522	5.67603	rna
108.66	5.88586	rna
108.798	5.84791	rna
108.935	5.95355	rna
109.073	5.75811	rna
109.211	5.27887	rna
109.349	5.41989	rna
109.487	5.17058	rna
109.625	5.26175	rna
109.763	5.09048	rna
109.901	5.00132	rna
110.039	4.59037	rna
110.177	4.81381	rna
110.314	4.87816	rna
110.452	4.80962	rna
110.59	4.91314	rna
110.728	4.71899	rna
110.866	5.04729	rna
111.004	5.22778	rna
111.142	5.28761	rna
111.28	5.48053	rna
111.418	5.31734	rna
111.555	5.23369	rna
111.693	5.41048	rna
111.831	5.17608	rna
111.969	5.1708	rna
112.107	5.54013	rna
112.245	5.64159	rna
112.383	5.53005	rna
112.521	5.7009	rna
112.659	5.39361	rna
112.796	5.29281	rna
112.934	5.38788	rna
113.072	5.46517	rna
113.21	5.159	rna
113.348	5.11571	rna
113.486	5.04334	rna
113.624	5.02585	rna
113.762	5.13457	rna
113.9	5.00234	rna
114.038	5.10489	rna
114.175	5.3216	rna
114.313	5.48595	rna
114.451	5.64451	rna
114.589	5.41204	rna
114.727	5.1665	rna
114.865	5.06281	rna
115.003	5.05772	rna
115.141	5.27131	rna
115.279	5.42138	rna
115.416	5.24458	rna
115.554	5.22406	rna
115.692	5.27217	rna
115.83	5.54284	rna
115.968	5.51642	rna
116.106	5.48732	rna
116.244	5.52433	rna
116.382	5.34797	rna
116.52	5.34533	rna
116.657	5.35466	rna
116.795	5.38768	rna
116.933	5.3391	rna
117.071	5.43452	rna
117.209	5.70594	rna
117.347	5.48939	rna
117.485	5.27027	rna
117.623	5.28081	rna
117.761	5.40051	rna
117.899	5.23965	rna
118.036	5.09696	rna
118.174	5.18378	rna
118.312	5.34458	rna
118.45	5.35927	rna
118.588	5.40679	rna
118.726	5.42295	rna
118.864	5.18549	rna
119.002	5.15667	rna
119.14	4.83449	rna
119.277	5.09413	rna
119.415	5.04002	rna
119.553	5.39993	rna
119.691	5.18253	rna
119.829	5.16031	rna
119.967	5.10903	rna
120.105	4.89455	rna
120.243	4.81648	rna
120.381	4.90262	rna
120.518	5.01938	rna
120.656	4.84565	rna
120.794	4.92173	rna
120.932	4.995	rna
121.07	5.15952	rna
121.208	5.11767	rna
121.346	5.12409	rna
121.484	5.22532	rna
121.622	5.01609	rna
121.76	5.0264	rna
121.897	4.9455	rna
122.035	4.55585	rna
122.173	4.80576	rna
122.311	4.60315	rna
122.449	4.69203	rna
122.587	4.84743	rna
122.725	5.03352	rna
122.863	5.26454	rna
123.001	5.13474	rna
123.138	4.77985	rna
123.276	4.88966	rna
123.414	4.74765	rna
123.552	4.59881	rna
123.69	4.68821	rna
123.828	4.60907	rna
123.966	4.45032	rna
124.104	4.56189	rna
124.242	4.70081	rna
124.379	4.70893	rna
124.517	5.00644	rna
124.655	4.58751	rna
124.793	4.66281	rna
124.931	5.03626	rna
125.069	5.27541	rna
125.207	5.17955	rna
125.345	5.13037	rna
125.483	5.15627	rna
125.621	5.34014	rna
125.758	5.14878	rna
125.896	5.21035	rna
126.034	4.99616	rna
126.172	5.15943	rna
126.31	4.96171	rna
126.448	4.78327	rna
126.586	4.49743	rna
126.724	4.66709	rna
126.862	4.78019	rna
126.999	4.48	rna
127.137	4.80897	rna
127.275	4.93862	rna
127.413	5.12324	rna
127.551	5.44334	rna
127.689	5.03773	rna
127.827	5.06865	rna
127.965	5.07608	rna
128.103	4.83945	rna
128.24	4.84356	rna
128.378	5.10852	rna
128.516	4.8385	rna
128.654	4.85159	rna
128.792	4.75146	rna
128.93	4.68694	rna
129.068	4.96786	rna
129.206	5.03746	rna
129.344	5.10868	rna
129.482	5.40779	rna
129.619	5.39959	rna
129.757	5.29779	rna
129.895	5.41638	rna
130.033	5.47683	rna
130.171	5.33273	rna
130.309	5.27873	rna
130.447	5.02663	rna
130.585	5.2167	rna
130.723	5.25113	rna
130.86	5.18644	rna
130.998	4.7532	rna
131.136	4.91404	rna
131.274	4.81571	rna
131.412	4.75393	rna
131.55	4.85882	rna
131.688	4.97799	rna
131.826	4.96176	rna
131.964	5.05979	rna
132.101	4.86959	rna
132.239	5.23498	rna
132.377	5.30529	rna
132.515	5.31188	rna
132.653	5.38956	rna
132.791	5.30407	rna
132.929	5.29341	rna
133.067	5.53499	rna
133.205	5.25837	rna
133.343	5.05892	rna
133.48	5.20977	rna
133.618	5.19127	rna
133.756	5.16798	rna
133.894	5.01939	rna
134.032	5.08566	rna
134.17	5.491	rna
134.308	5.68058	rna
134.446	5.49637	rna
134.584	5.43963	rna
134.721	5.377	rna
134.859	5.49803	rna
134.997	5.30848	rna
135.135	5.40085	rna
135.273	5.46268	rna
135.411	5.40405	rna
135.549	5.36122	rna
135.687	5.24214	rna
135.825	5.18178	rna
135.962	4.87231	rna
136.1	4.5969	rna
136.238	4.40797	rna
136.376	4.43107	rna
136.514	4.35744	rna
136.652	4.5217	rna
136.79	4.46011	rna
136.928	4.47177	rna
137.066	4.60539	rna
137.204	4.85607	rna
137.341	4.60721	rna
137.479	4.75525	rna
137.617	4.56231	rna
137.755	4.42111	rna
137.893	4.51573	rna
138.031	4.5438	rna
138.169	4.72996	rna
138.307	4.90406	rna
138.445	4.92683	rna
138.582	4.64673	rna
138.72	4.99603	rna
138.858	5.19538	rna
138.996	5.09751	rna
139.134	5.23569	rna
139.272	5.40824	rna
139.41	5.2379	rna
139.548	5.81833	rna
139.686	5.82581	rna
139.824	5.87369	rna
139.961	6.01889	rna
140.099	5.86195	rna
140.237	6.16725	rna
140.375	6.04635	rna
140.513	6.18175	rna
140.651	6.08368	rna
140.789	6.52216	rna
140.927	6.23362	rna
141.065	6.18868	rna
141.202	6.37241	rna
141.34	6.35876	rna
141.478	6.39344	rna
141.616	6.30043	rna
141.754	5.99348	rna
141.892	5.79933	rna
142.03	5.77488	rna
142.168	5.33791	rna
142.306	5.3253	rna
142.443	5.2021	rna
142.581	5.17573	rna
142.719	5.29231	rna
142.857	5.14281	rna
142.995	5.32344	rna
143.133	5.41811	rna
143.271	5.62094	rna
143.409	5.83269	rna
143.547	5.94877	rna
143.685	6.07457	rna
143.822	6.14926	rna
143.96	6.12719	rna
144.098	6.12002	rna
144.236	6.36977	rna
144.374	6.48013	rna
144.512	6.58023	rna
144.65	6.49849	rna
144.788	6.55639	rna
144.926	6.04296	rna
145.063	6.1906	rna
145.201	6.26938	rna
145.339	6.28761	rna
145.477	5.80457	rna
145.615	6.00198	rna
145.753	6.1302	rna
145.891	6.0583	rna
146.029	6.03637	rna
146.167	6.03052	rna
146.304	5.94714	rna
146.442	6.15925	rna
146.58	6.27184	rna
146.718	5.78736	rna
146.856	5.71108	rna
146.994	5.65309	rna
147.132	5.65506	rna
147.27	5.73022	rna
147.408	5.75413	rna
147.546	5.67046	rna
147.683	5.63648	rna
147.821	5.51372	rna
147.959	5.65546	rna
148.097	5.31203	rna
148.235	5.37114	rna
148.373	4.98147	rna
148.511	4.896	rna
148.649	4.87708	rna
148.787	5.11843	rna
148.924	5.06484	rna
149.062	5.29039	rna
149.2	4.94799	rna
149.338	5.10931	rna
149.476	5.23644	rna
149.614	5.2619	rna
149.752	5.02752	rna
149.89	4.89892	rna
150.028	5.19011	rna
150.165	5.49659	rna
150.303	5.49269	rna
150.441	5.71645	rna
150.579	5.75824	rna
150.717	5.91697	rna
150.855	5.92961	rna
150.993	5.76646	rna
151.131	5.84781	rna
151.269	5.6337	rna
151.407	5.61454	rna
151.544	5.65262	rna
151.682	5.41921	rna
151.82	5.30342	rna
151.958	5.33958	rna
152.096	5.4906	rna
152.234	5.26194	rna
152.372	5.2242	rna
152.51	5.33111	rna
152.648	5.46157	rna
152.785	5.08775	rna
152.923	4.81188	rna
153.061	4.9588	rna
153.199	4.98264	rna
153.337	5.23253	rna
153.475	5.22387	rna
153.613	5.22448	rna
153.751	5.34316	rna
153.889	5.2021	rna
154.026	5.18555	rna
154.164	5.26958	rna
154.302	5.45714	rna
154.44	5.35348	rna
154.578	5.55239	rna
154.716	5.55833	rna
154.854	5.75446	rna
154.992	5.52172	rna
155.13	5.72024	rna
155.268	5.53018	rna
155.405	5.49808	rna
155.543	5.3484	rna
155.681	5.44317	rna
155.819	5.79801	rna
155.957	5.92869	rna
156.095	5.79652	rna
156.233	5.83388	rna
156.371	5.55032	rna
156.509	5.479	rna
156.646	5.28049	rna
156.784	5.35475	rna
156.922	5.3525	rna
157.06	5.61686	rna
157.198	5.34311	rna
157.336	5.36184	rna
157.474	5.5061	rna
157.612	5.61231	rna
157.75	5.53081	rna
157.887	5.72244	rna
158.025	5.45304	rna
158.163	5.74142	rna
158.301	5.84427	rna
158.439	5.60061	rna
158.577	5.32644	rna
158.715	5.35206	rna
158.853	5.27158	rna
158.991	5.36191	rna
159.129	5.45678	rna
159.266	5.45508	rna
159.404	5.45446	rna
159.542	5.42618	rna
159.68	5.88741	rna
159.818	5.99687	rna
159.956	5.63933	rna
160.094	5.62803	rna
160.232	5.66971	rna
160.37	5.59145	rna
160.507	5.79668	rna
160.645	5.71728	rna
160.783	5.48336	rna
160.921	5.76532	rna
161.059	5.65916	rna
161.197	5.45239	rna
161.335	5.89821	rna
161.473	5.7409	rna
161.611	5.91304	rna
161.748	6.01609	rna
161.886	5.81719	rna
162.024	5.67967	rna
162.162	5.42528	rna
162.3	5.53407	rna
162.438	5.81219	rna
162.576	5.70669	rna
162.714	5.28526	rna
162.852	4.99007	rna
162.99	5.33416	rna
163.127	5.24026	rna
163.265	5.14716	rna
163.403	5.48438	rna
163.541	5.23063	rna
163.679	5.00488	rna
163.817	4.8227	rna
163.955	4.89237	rna
164.093	4.76872	rna
164.231	4.67923	rna
164.368	4.77674	rna
164.506	4.93233	rna
164.644	5.17418	rna
164.782	5.37594	rna
164.92	5.17134	rna
165.058	5.22301	rna
165.196	5.17366	rna
165.334	5.67951	rna
165.472	5.65057	rna
165.609	5.63409	rna
165.747	5.16741	rna
165.885	5.27317	rna
166.023	5.51849	rna
166.161	5.28296	rna
166.299	5.18431	rna
166.437	5.32619	rna
166.575	5.00679	rna
166.713	5.00128	rna
166.851	4.95322	rna
166.988	4.95094	rna
167.126	4.91814	rna
167.264	5.07889	rna
167.402	5.40832	rna
167.54	5.27715	rna
167.678	5.44769	rna
167.816	5.37037	rna
167.954	5.36404	rna
168.092	5.29445	rna
168.229	5.30755	rna
168.367	5.27733	rna
168.505	5.25919	rna
168.643	5.2673	rna
168.781	5.08867	rna
168.919	5.23034	rna
169.057	5.25931	rna
169.195	5.38517	rna
169.333	5.46978	rna
169.47	5.74333	rna
169.608	5.61978	rna
169.746	5.66963	rna
169.884	5.76034	rna
170.022	5.92838	rna
170.16	5.88267	rna
170.298	5.97783	rna
170.436	5.72873	rna
170.574	5.66194	rna
170.712	5.61375	rna
170.849	5.91823	rna
170.987	5.86303	rna
171.125	5.72124	rna
171.263	5.74266	rna
171.401	5.39433	rna
171.539	5.67617	rna
171.677	5.44588	rna
171.815	5.50946	rna
171.953	5.36652	rna
172.09	5.46696	rna
172.228	5.51392	rna
172.366	5.49044	rna
172.504	5.48284	rna
172.642	5.72071	rna
172.78	5.57347	rna
172.918	5.39691	rna
173.056	5.12002	rna
173.194	5.25681	rna
173.332	5.26857	rna
173.469	5.2806	rna
173.607	5.37008	rna
173.745	5.30481	rna
173.883	5.51847	rna
174.021	5.63601	rna
174.159	5.34787	rna
174.297	4.99261	rna
174.435	5.09842	rna
174.573	5.10223	rna
174.71	5.36866	rna
174.848	5.40634	rna
174.986	5.33846	rna
175.124	5.43276	rna
175.262	5.23021	rna
175.4	5.447	rna
175.538	5.74526	rna
175.676	5.56595	rna
175.814	5.53268	rna
175.951	5.51696	rna
176.089	5.60451	rna
176.227	5.5846	rna
176.365	5.75542	rna
176.503	5.70723	rna
176.641	5.98632	rna
176.779	6.10008	rna
176.917	5.88722	rna
177.055	5.97365	rna
177.193	5.53741	rna
177.33	5.49953	rna
177.468	5.37756	rna
177.606	5.21572	rna
177.744	5.33532	rna
177.882	5.32613	rna
178.02	5.58037	rna
178.158	5.2652	rna
178.296	5.41216	rna
178.434	5.0811	rna
178.571	5.02538	rna
178.709	4.85886	rna
178.847	4.89669	rna
178.985	4.92029	rna
179.123	5.08951	rna
179.261	5.14319	rna
179.399	5.10209	rna
179.537	5.27918	rna
179.675	5.45671	rna
179.812	5.46945	rna
179.95	5.09473	rna
180.088	5.21241	rna
180.226	4.94139	rna
180.364	4.92569	rna
180.502	4.81758	rna
180.64	4.99251	rna
180.778	4.95243	rna
180.916	5.01573	rna
181.054	5.23038	rna
181.191	5.23372	rna
181.329	5.06871	rna
181.467	5.02129	rna
181.605	4.85483	rna
181.743	4.84825	rna
181.881	4.81282	rna
182.019	4.45416	rna
182.157	4.79729	rna
182.295	4.79652	rna
182.432	4.49092	rna
182.57	4.56299	rna
182.708	4.39442	rna
182.846	4.32667	rna
182.984	4.35175	rna
183.122	4.49087	rna
183.26	4.43886	rna
183.398	4.13371	rna
183.536	4.18722	rna
183.673	4.42561	rna
183.811	4.54603	rna
183.949	4.5986	rna
184.087	4.87008	rna
184.225	4.89083	rna
184.363	4.84582	rna
184.501	4.60194	rna
184.639	4.51919	rna
184.777	4.90419	rna
184.915	5.02543	rna
185.052	5.0737	rna
185.19	5.01202	rna
185.328	4.98482	rna
185.466	4.96654	rna
185.604	5.00689	rna
185.742	4.94806	rna
185.88	5.26614	rna
186.018	5.02074	rna
186.156	4.89208	rna
186.293	5.05808	rna
186.431	5.28715	rna
186.569	5.01265	rna
186.707	5.46753	rna
186.845	5.20416	rna
186.983	5.28082	rna
187.121	5.34503	rna
187.259	5.10076	rna
187.397	5.24637	rna
187.534	5.04264	rna
187.672	5.1226	rna
187.81	4.85527	rna
187.948	5.11322	rna
188.086	4.91212	rna
188.224	5.12957	rna
188.362	4.9732	rna
188.5	5.07105	rna
188.638	5.14629	rna
188.776	5.07172	rna
188.913	5.11652	rna
189.051	5.17769	rna
189.189	5.56995	rna
189.327	5.78871	rna
189.465	5.72298	rna
189.603	5.72495	rna
189.741	5.57947	rna
189.879	5.91492	rna
190.017	6.10736	rna
190.154	6.13262	rna
190.292	5.73287	rna
190.43	5.76418	rna
190.568	5.69182	rna
190.706	5.61787	rna
190.844	5.41801	rna
190.982	5.74568	rna
191.12	5.44653	rna
191.258	4.94453	rna
191.395	5.1669	rna
191.533	5.24223	rna
191.671	5.31924	rna
191.809	5.40457	rna
191.947	5.04775	rna
192.085	4.88843	rna
192.223	5.04582	rna
192.361	5.04593	rna
192.499	5.32787	rna
192.637	5.78509	rna
192.774	5.86493	rna
192.912	5.9283	rna
193.05	5.61652	rna
193.188	5.53448	rna
193.326	5.797	rna
193.464	5.6308	rna
193.602	5.83633	rna
193.74	5.70085	rna
193.878	5.69346	rna
194.015	5.76332	rna
194.153	5.99286	rna
194.291	5.56953	rna
194.429	5.63288	rna
194.567	5.87522	rna
194.705	5.56686	rna
194.843	5.77553	rna
194.981	5.62228	rna
195.119	5.73179	rna
195.256	5.88193	rna
195.394	5.8413	rna
195.532	6.088	rna
195.67	6.15006	rna
195.808	6.08873	rna
195.946	5.96783	rna
196.084	5.92463	rna
196.222	5.83984	rna
196.36	5.90409	rna
196.498	5.98828	rna
196.635	6.00755	rna
196.773	6.20366	rna
196.911	5.69775	rna
197.049	5.56029	rna
197.187	5.50752	rna
197.325	5.56659	rna
197.463	5.50527	rna
197.601	5.73391	rna
197.739	5.83408	rna
197.876	5.68183	rna
198.014	5.4142	rna
198.152	5.41913	rna
198.29	5.54304	rna
198.428	5.66308	rna
198.566	5.63109	rna
198.704	5.83403	rna
198.842	5.92586	rna
198.98	5.63388	rna
199.117	5.53578	rna
199.255	5.46306	rna
199.393	5.67059	rna
199.531	5.53307	rna
199.669	5.61793	rna
199.807	5.61994	rna
199.945	5.70765	rna
200.083	5.38882	rna
200.221	5.31986	rna
200.359	5.55813	rna
200.496	5.30462	rna
200.634	5.17331	rna
200.772	4.91047	rna
200.91	4.81186	rna
201.048	4.83971	rna
201.186	4.70948	rna
201.324	4.86951	rna
201.462	4.9342	rna
201.6	5.06844	rna
201.737	5.04885	rna
201.875	5.05409	rna
202.013	5.20061	rna
202.151	5.23741	rna
202.289	5.26884	rna
202.427	5.02197	rna
202.565	5.04716	rna
202.703	4.79752	rna
202.841	5.09746	rna
202.978	4.99191	rna
203.116	5.21582	rna
203.254	4.92143	rna
203.392	4.99378	rna
203.53	4.92191	rna
203.668	4.8408	rna
203.806	4.8363	rna
203.944	4.58317	rna
204.082	4.7732	rna
204.22	4.98626	rna
204.357	5.30788	rna
204.495	5.297	rna
204.633	5.15894	rna
204.771	5.2367	rna
204.909	5.19004	rna
205.047	5.56736	rna
205.185	5.59187	rna
205.323	5.6376	rna
205.461	5.20931	rna
205.598	5.66381	rna
205.736	5.74945	rna
205.874	6.00851	rna
206.012	6.2887	rna
206.15	5.93092	rna
206.288	6.04947	rna
206.426	6.16505	rna
206.564	5.94053	rna
206.702	5.68384	rna
206.839	5.71842	rna
206.977	5.77135	rna
207.115	5.7531	rna
207.253	5.72605	rna
207.391	5.42099	rna
207.529	5.42573	rna
207.667	5.64159	rna
207.805	5.79531	rna
207.943	5.72816	rna
208.081	5.87983	rna
208.218	5.7328	rna
208.356	5.48083	rna
208.494	5.59486	rna
208.632	5.44978	rna
208.77	5.25705	rna
208.908	5.48138	rna
209.046	5.52266	rna
209.184	5.30341	rna
209.322	5.46674	rna
209.459	5.33221	rna
209.597	5.30366	rna
209.735	5.34178	rna
209.873	5.37451	rna
210.011	5.24533	rna
210.149	5.05718	rna
210.287	4.97481	rna
210.425	5.05043	rna
210.563	5.15294	rna
210.701	5.19664	rna
210.838	5.25481	rna
210.976	5.15627	rna
211.114	4.90671	rna
211.252	4.94891	rna
211.39	5.25493	rna
211.528	5.09198	rna
211.666	5.10692	rna
211.804	4.94751	rna
211.942	5.06324	rna
212.079	5.00467	rna
212.217	5.06594	rna
212.355	5.10333	rna
212.493	5.27856	rna
212.631	5.14111	rna
212.769	5.09911	rna
212.907	5.18974	rna
213.045	5.0883	rna
213.183	5.08342	rna
213.32	4.91716	rna
213.458	4.77109	rna
213.596	5.01908	rna
213.734	4.84021	rna
213.872	4.89285	rna
214.01	4.67228	rna
214.148	4.95546	rna
214.286	4.6417	rna
214.424	4.95436	rna
214.562	5.00718	rna
214.699	5.10579	rna
214.837	5.10472	rna
214.975	5.34816	rna
215.113	5.4254	rna
215.251	5.52732	rna
215.389	5.44066	rna
215.527	5.40544	rna
215.665	5.25474	rna
215.803	5.24451	rna
215.94	5.14358	rna
216.078	5.18682	rna
216.216	4.99925	rna
216.354	5.17426	rna
216.492	5.06619	rna
216.63	5.2376	rna
216.768	5.13789	rna
216.906	5.32865	rna
217.044	5.42239	rna
217.181	5.21461	rna
217.319	5.3345	rna
217.457	5.40337	rna
217.595	5.20648	rna
217.733	5.32796	rna
217.871	5.61738	rna
218.009	5.30402	rna
218.147	5.68236	rna
218.285	5.5009	rna
218.423	5.48323	rna
218.56	5.48483	rna
218.698	5.49499	rna
218.836	5.31392	rna
218.974	5.33888	rna
219.112	5.56363	rna
219.25	5.60762	rna
219.388	5.53186	rna
219.526	5.75154	rna
219.664	5.56709	rna
219.801	5.42013	rna
219.939	5.68505	rna
220.077	5.53914	rna
220.215	5.42964	rna
220.353	5.40402	rna
220.491	5.56225	rna
220.629	5.54729	rna
220.767	5.67632	rna
220.905	5.68166	rna
221.042	5.89255	rna
221.18	5.65957	rna
221.318	5.56633	rna
221.456	5.43471	rna
221.594	5.4725	rna
221.732	5.58695	rna
221.87	5.38605	rna
222.008	5.35077	rna
222.146	5.35652	rna
222.284	5.8091	rna
222.421	5.75369	rna
222.559	5.81247	rna
222.697	5.71413	rna
222.835	5.47243	rna
222.973	5.36041	rna
223.111	5.39636	rna
223.249	5.20011	rna
223.387	5.21614	rna
223.525	5.33285	rna
223.662	5.05636	rna
223.8	5.40064	rna
223.938	5.01009	rna
224.076	5.02827	rna
224.214	5.0502	rna
224.352	5.32634	rna
224.49	5.07766	rna
224.628	5.11576	rna
224.766	5.01815	rna
224.903	4.99377	rna
225.041	5.28313	rna
225.179	5.61728	rna
225.317	5.42889	rna
225.455	5.29182	rna
225.593	5.21269	rna
225.731	4.97867	rna
225.869	5.04265	rna
226.007	4.84373	rna
226.145	4.93439	rna
226.282	5.42398	rna
226.42	5.47329	rna
226.558	5.64808	rna
226.696	5.51529	rna
226.834	5.39573	rna
226.972	5.78603	rna
227.11	5.72879	rna
227.248	5.60002	rna
227.386	5.60158	rna
227.523	5.69759	rna
227.661	5.85414	rna
227.799	5.8321	rna
227.937	5.79182	rna
228.075	5.79642	rna
228.213	5.87519	rna
228.351	6.01999	rna
228.489	6.22831	rna
228.627	5.87259	rna
228.764	6.05553	rna
228.902	5.85763	rna
229.04	6.01509	rna
229.178	5.99756	rna
229.316	5.92527	rna
229.454	6.10082	rna
229.592	6.15707	rna
229.73	6.17632	rna
229.868	5.98946	rna
230.006	5.80487	rna
230.143	5.51019	rna
230.281	5.66613	rna
230.419	5.70714	rna
230.557	5.53797	rna
230.695	5.51739	rna
230.833	5.51538	rna
230.971	5.51327	rna
231.109	5.56294	rna
231.247	5.80579	rna
231.384	5.63814	rna
231.522	5.86529	rna
231.66	5.88984	rna
231.798	5.81826	rna
231.936	5.43319	rna
232.074	5.54703	rna
232.212	5.29991	rna
232.35	5.37791	rna
232.488	5.29158	rna
232.625	5.52771	rna
232.763	5.43215	rna
232.901	5.39848	rna
233.039	5.47522	rna
233.177	5.58273	rna
233.315	5.31526	rna
233.453	5.45738	rna
233.591	5.55177	rna
233.729	5.57481	rna
233.867	5.53863	rna
234.004	5.35606	rna
234.142	5.01688	rna
234.28	4.97164	rna
234.418	5.17866	rna
234.556	5.07979	rna
234.694	4.96441	rna
234.832	5.07502	rna
234.97	5.23917	rna
235.108	5.27676	rna
235.245	5.36704	rna
235.383	5.37957	rna
235.521	5.04473	rna
235.659	4.85592	rna
235.797	4.80568	rna
235.935	4.65286	rna
236.073	4.484	rna
236.211	4.58528	rna
236.349	4.57007	rna
236.486	4.75015	rna
236.624	4.52849	rna
236.762	4.70789	rna
236.9	4.66234	rna
237.038	4.62556	rna
237.176	4.70152	rna
237.314	4.96994	rna
237.452	4.46528	rna
237.59	4.99054	rna
237.728	5.10394	rna
237.865	5.1064	rna
238.003	4.96138	rna
238.141	5.17305	rna
238.279	5.00706	rna
238.417	5.13949	rna
238.555	5.16966	rna
238.693	5.14252	rna
238.831	5.41401	rna
238.969	5.34985	rna
239.106	5.39574	rna
239.244	5.21559	rna
239.382	5.10692	rna
239.52	5.00379	rna
239.658	5.07281	rna
239.796	4.55903	rna
239.934	4.57721	rna
240.072	4.37422	rna
240.21	4.48945	rna
240.347	4.29631	rna
240.485	4.64646	rna
240.623	4.70166	rna
240.761	4.64831	rna
240.899	4.64609	rna
241.037	4.80915	rna
241.175	4.75734	rna
241.313	4.59496	rna
241.451	4.73501	rna
241.589	4.8533	rna
241.726	4.91983	rna
241.864	5.17277	rna
242.002	5.33391	rna
242.14	5.31957	rna
242.278	5.40427	rna
242.416	5.42689	rna
242.554	5.40384	rna
242.692	5.27887	rna
242.83	5.28559	rna
242.967	5.34071	rna
243.105	5.18923	rna
243.243	5.10585	rna
243.381	5.18111	rna
243.519	4.84115	rna
243.657	5.13523	rna
243.795	5.01384	rna
243.933	4.74942	rna
244.071	4.38395	rna
244.209	4.62253	rna
244.346	4.8196	rna
244.484	4.84312	rna
244.622	4.75462	rna
244.76	4.63291	rna
244.898	4.54685	rna
245.036	4.57551	rna
245.174	4.69259	rna
245.312	4.75266	rna
245.45	4.4487	rna
245.587	4.52796	rna
245.725	4.53124	rna
245.863	4.7881	rna
246.001	4.89941	rna
246.139	4.81552	rna
246.277	4.88787	rna
246.415	4.90978	rna
246.553	5.00115	rna
246.691	5.06235	rna
246.828	4.57949	rna
246.966	4.79936	rna
247.104	4.88667	rna
247.242	4.71369	rna
247.38	4.694	rna
247.518	4.73638	rna
247.656	4.87531	rna
247.794	4.88261	rna
247.932	4.85998	rna
248.07	4.90355	rna
248.207	4.56423	rna
248.345	4.73024	rna
248.483	4.66246	rna
248.621	4.22684	rna
248.759	4.12087	rna
248.897	3.9854	rna
249.035	4.17751	rna
249.173	4.09151	rna
249.311	4.29513	rna
249.448	4.26903	rna
249.586	4.23694	rna
249.724	4.24833	rna
249.862	4.21569	rna
250	4.3624	rna
250.138	4.51694	rna
250.276	4.18777	rna
250.414	4.3165	rna
250.552	4.38878	rna
250.689	4.32629	rna
250.827	4.33417	rna
250.965	4.40939	rna
251.103	4.28572	rna
251.241	4.19785	rna
251.379	3.9626	rna
251.517	4.01852	rna
251.655	4.15966	rna
251.793	4.33127	rna
251.931	4.35053	rna
252.068	4.52721	rna
252.206	4.23921	rna
252.344	4.22444	rna
252.482	4.09978	rna
252.62	4.15099	rna
252.758	4.24694	rna
252.896	4.1026	rna
253.034	4.08172	rna
253.172	4.19232	rna
253.309	4.17423	rna
253.447	4.38142	rna
253.585	4.24499	rna
253.723	4.43533	rna
253.861	4.5833	rna
253.999	4.32246	rna
254.137	4.18043	rna
254.275	4.01449	rna
254.413	4.00794	rna
254.55	4.06763	rna
254.688	4.09614	rna
254.826	3.9757	rna
254.964	3.84417	rna
255.102	3.90486	rna
255.24	4.24269	rna
255.378	4.34222	rna
255.516	4.15022	rna
255.654	4.14632	rna
255.792	4.16777	rna
255.929	4.11794	rna
256.067	4.27914	rna
256.205	4.29854	rna
256.343	4.40632	rna
256.481	4.21906	rna
256.619	4.25923	rna
256.757	4.21653	rna
256.895	4.23356	rna
257.033	4.4276	rna
257.17	4.45422	rna
257.308	4.14527	rna
257.446	4.27274	rna
257.584	4.16888	rna
257.722	4.23762	rna
257.86	4.27529	rna
257.998	4.30761	rna
258.136	4.61037	rna
258.274	4.58319	rna
258.411	4.43857	rna
258.549	4.50547	rna
258.687	4.2666	rna
258.825	4.26966	rna
258.963	4.33145	rna
259.101	4.33562	rna
259.239	4.61518	rna
259.377	4.74045	rna
259.515	4.77645	rna
259.653	4.4953	rna
259.79	4.31873	rna
259.928	4.1619	rna
260.066	4.3407	rna
260.204	4.37538	rna
260.342	4.1798	rna
260.48	3.82971	rna
260.618	4.05408	rna
260.756	3.80406	rna
260.894	3.90566	rna
261.031	4.14579	rna
261.169	4.04694	rna
261.307	4.2612	rna
261.445	4.27668	rna
261.583	4.37139	rna
261.721	4.48708	rna
261.859	4.20431	rna
261.997	4.48825	rna
262.135	4.59366	rna
262.272	4.72576	rna
262.41	5.02726	rna
262.548	5.01105	rna
262.686	4.64724	rna
262.824	4.79356	rna
262.962	4.75384	rna
263.1	4.5944	rna
263.238	4.81418	rna
263.376	4.95529	rna
263.514	4.80739	rna
263.651	4.84846	rna
263.789	4.76352	rna
263.927	4.76015	rna
264.065	4.64177	rna
264.203	4.53	rna
264.341	4.75493	rna
264.479	4.71856	rna
264.617	4.42805	rna
264.755	4.45868	rna
264.892	4.40192	rna
265.03	4.35805	rna
265.168	4.65213	rna
265.306	4.70676	rna
265.444	5.08647	rna
265.582	4.91033	rna
265.72	4.86666	rna
265.858	4.97441	rna
265.996	4.95344	rna
266.133	5.14556	rna
266.271	5.08087	rna
266.409	5.48717	rna
266.547	5.44958	rna
266.685	5.3411	rna
266.823	5.46924	rna
266.961	5.53827	rna
267.099	5.67361	rna
267.237	5.63682	rna
267.375	5.77634	rna
267.512	5.5832	rna
267.65	5.66686	rna
267.788	5.38661	rna
267.926	5.28442	rna
268.064	5.21156	rna
268.202	5.10221	rna
268.34	5.21728	rna
268.478	5.40468	rna
268.616	5.51742	rna
268.753	5.42361	rna
268.891	5.37944	rna
269.029	5.51693	rna
269.167	5.65912	rna
269.305	5.49887	rna
269.443	5.59363	rna
269.581	5.45224	rna
269.719	5.87866	rna
269.857	5.92713	rna
269.994	6.05513	rna
270.132	6.00018	rna
270.27	6.201	rna
270.408	6.20232	rna
270.546	5.90351	rna
270.684	6.08469	rna
270.822	6.39409	rna
270.96	5.86592	rna
271.098	5.79074	rna
271.236	5.7178	rna
271.373	5.64008	rna
271.511	5.77019	rna
271.649	5.61693	rna
271.787	5.63234	rna
271.925	5.73468	rna
272.063	5.97699	rna
272.201	6.23196	rna
272.339	6.37761	rna
272.477	6.21062	rna
272.614	6.15777	rna
272.752	6.03352	rna
272.89	5.81696	rna
273.028	5.75041	rna
273.166	5.6211	rna
273.304	5.59347	rna
273.442	5.54394	rna
273.58	5.69501	rna
273.718	5.46029	rna
273.855	5.84394	rna
273.993	5.74989	rna
274.131	5.39933	rna
274.269	5.30435	rna
274.407	5.08659	rna
274.545	5.22229	rna
274.683	5.24882	rna
274.821	5.26409	rna
274.959	5.03651	rna
275.097	5.01006	rna
275.234	5.2749	rna
275.372	5.18636	rna
275.51	5.03292	rna
[truncated: 5,255 more rows]

## Sheet: Graph S8_holo_oligo_1
time	value	variable
0	2.98371	rna
0.20008	2.80861	rna
0.40016	2.70504	rna
0.60024	2.74678	rna
0.80032	2.72841	rna
1.0004	2.73532	rna
1.20048	2.69823	rna
1.40056	2.82915	rna
1.60064	2.69269	rna
1.80072	2.64182	rna
2.0008	2.65881	rna
2.20088	2.66609	rna
2.40096	2.73709	rna
2.60104	2.76324	rna
2.80112	2.84492	rna
3.0012	2.70746	rna
3.20128	2.70347	rna
3.40136	2.80369	rna
3.60144	2.86346	rna
3.80152	2.97485	rna
4.0016	3.06267	rna
4.20168	3.11078	rna
4.40176	3.14219	rna
4.60184	3.31537	rna
4.80192	3.15984	rna
5.002	3.1464	rna
5.20208	3.23454	rna
5.40216	3.13252	rna
5.60224	3.21245	rna
5.80232	3.2617	rna
6.0024	3.32471	rna
6.20248	3.34788	rna
6.40256	3.37301	rna
6.60264	3.34992	rna
6.80272	3.29732	rna
7.0028	3.30237	rna
7.20288	3.45837	rna
7.40296	3.58535	rna
7.60304	3.42921	rna
7.80312	3.53916	rna
8.0032	3.42867	rna
8.20328	3.46823	rna
8.40336	3.49292	rna
8.60344	3.4746	rna
8.80352	3.29714	rna
9.0036	3.31209	rna
9.20368	3.25534	rna
9.40376	3.26148	rna
9.60384	3.35337	rna
9.80392	3.46267	rna
10.004	3.44988	rna
10.2041	3.43827	rna
10.4042	3.5047	rna
10.6042	3.49782	rna
10.8043	3.61333	rna
11.0044	3.57545	rna
11.2045	3.48696	rna
11.4046	3.25518	rna
11.6046	3.45776	rna
11.8047	3.4556	rna
12.0048	3.28735	rna
12.2049	3.20689	rna
12.405	3.36453	rna
12.605	3.47009	rna
12.8051	3.41736	rna
13.0052	3.63628	rna
13.2053	3.48475	rna
13.4054	3.48963	rna
13.6054	3.6562	rna
13.8055	3.64306	rna
14.0056	3.61136	rna
14.2057	3.64261	rna
14.4058	3.54564	rna
14.6058	3.51037	rna
14.8059	3.54697	rna
15.006	3.5246	rna
15.2061	3.50373	rna
15.4062	3.5733	rna
15.6062	3.63538	rna
15.8063	3.93397	rna
16.0064	3.69436	rna
16.2065	3.74788	rna
16.4066	3.57938	rna
16.6066	3.53597	rna
16.8067	3.37396	rna
17.0068	3.38357	rna
17.2069	3.30993	rna
17.407	3.35307	rna
17.607	3.27481	rna
17.8071	3.33983	rna
18.0072	3.40408	rna
18.2073	3.34036	rna
18.4074	3.37837	rna
18.6074	3.47417	rna
18.8075	3.33728	rna
19.0076	3.23601	rna
19.2077	3.22856	rna
19.4078	3.32571	rna
19.6078	3.40328	rna
19.8079	3.45516	rna
20.008	3.53716	rna
20.2081	3.73514	rna
20.4082	3.4744	rna
20.6082	3.53405	rna
20.8083	3.45449	rna
21.0084	3.32598	rna
21.2085	3.37816	rna
21.4086	3.37929	rna
21.6086	3.41987	rna
21.8087	3.20986	rna
22.0088	3.41844	rna
22.2089	3.28993	rna
22.409	3.17394	rna
22.609	3.30022	rna
22.8091	3.19006	rna
23.0092	3.43506	rna
23.2093	3.50183	rna
23.4094	3.4665	rna
23.6094	3.62779	rna
23.8095	3.6216	rna
24.0096	3.75944	rna
24.2097	3.94227	rna
24.4098	3.90075	rna
24.6098	3.93879	rna
24.8099	4.13863	rna
25.01	3.93437	rna
25.2101	3.8571	rna
25.4102	3.59677	rna
25.6102	3.35689	rna
25.8103	3.51976	rna
26.0104	3.69911	rna
26.2105	3.67835	rna
26.4106	3.6478	rna
26.6106	3.48567	rna
26.8107	3.4333	rna
27.0108	3.53524	rna
27.2109	3.52869	rna
27.411	3.77229	rna
27.611	3.79389	rna
27.8111	3.81047	rna
28.0112	3.57201	rna
28.2113	3.49139	rna
28.4114	3.35622	rna
28.6114	3.41407	rna
28.8115	3.41138	rna
29.0116	3.49246	rna
29.2117	3.5547	rna
29.4118	3.53763	rna
29.6118	3.50716	rna
29.8119	3.54567	rna
30.012	3.58198	rna
30.2121	3.37671	rna
30.4122	3.33432	rna
30.6122	3.25943	rna
30.8123	3.17755	rna
31.0124	3.339	rna
31.2125	3.25287	rna
31.4126	3.31084	rna
31.6126	3.37668	rna
31.8127	3.26815	rna
32.0128	2.96492	rna
32.2129	2.96557	rna
32.413	3.02962	rna
32.613	3.12824	rna
32.8131	2.93912	rna
33.0132	3.05539	rna
33.2133	2.94507	rna
33.4134	2.61202	rna
33.6134	2.7133	rna
33.8135	2.66051	rna
34.0136	2.8521	rna
34.2137	2.89055	rna
34.4138	2.72296	rna
34.6138	3.00953	rna
34.8139	2.80352	rna
35.014	2.69326	rna
35.2141	2.79463	rna
35.4142	3.05595	rna
35.6142	3.09392	rna
35.8143	2.90713	rna
36.0144	2.91762	rna
36.2145	3.01006	rna
36.4146	3.14348	rna
36.6146	3.03318	rna
36.8147	3.29364	rna
37.0148	3.35942	rna
37.2149	3.28409	rna
37.415	3.1888	rna
37.615	3.28441	rna
37.8151	3.26352	rna
38.0152	3.17415	rna
38.2153	2.98137	rna
38.4154	3.26207	rna
38.6154	3.25616	rna
38.8155	3.29193	rna
39.0156	3.26581	rna
39.2157	3.32798	rna
39.4158	3.42577	rna
39.6158	3.64361	rna
39.8159	3.60414	rna
40.016	3.64025	rna
40.2161	3.46192	rna
40.4162	3.32266	rna
40.6162	3.31897	rna
40.8163	3.56053	rna
41.0164	3.53274	rna
41.2165	3.639	rna
41.4166	3.74164	rna
41.6166	3.61784	rna
41.8167	3.88498	rna
42.0168	3.98197	rna
42.2169	3.86495	rna
42.417	3.67713	rna
42.617	3.68628	rna
42.8171	3.85942	rna
43.0172	3.6974	rna
43.2173	3.71538	rna
43.4174	3.62759	rna
43.6174	3.67876	rna
43.8175	3.61174	rna
44.0176	3.69415	rna
44.2177	3.60827	rna
44.4178	3.50683	rna
44.6178	3.37132	rna
44.8179	3.43815	rna
45.018	3.57183	rna
45.2181	3.44279	rna
45.4182	3.35717	rna
45.6182	3.54376	rna
45.8183	3.61004	rna
46.0184	3.74755	rna
46.2185	3.68377	rna
46.4186	3.55603	rna
46.6186	3.53346	rna
46.8187	3.42396	rna
47.0188	3.61662	rna
47.2189	3.46579	rna
47.419	3.57196	rna
47.619	3.48346	rna
47.8191	3.58574	rna
48.0192	3.63397	rna
48.2193	3.52269	rna
48.4194	3.52329	rna
48.6194	3.38299	rna
48.8195	3.40898	rna
49.0196	3.16966	rna
49.2197	2.98865	rna
49.4198	2.8376	rna
49.6198	2.85291	rna
49.8199	2.94534	rna
50.02	2.96233	rna
50.2201	2.97889	rna
50.4202	2.95474	rna
50.6202	3.13886	rna
50.8203	2.95945	rna
51.0204	2.92466	rna
51.2205	2.96824	rna
51.4206	3.11497	rna
51.6206	2.83255	rna
51.8207	2.77198	rna
52.0208	2.8373	rna
52.2209	2.87204	rna
52.421	2.77875	rna
52.621	2.7633	rna
52.8211	2.83631	rna
53.0212	2.76851	rna
53.2213	2.76444	rna
53.4214	2.99299	rna
53.6214	2.88609	rna
53.8215	3.18159	rna
54.0216	3.11278	rna
54.2217	3.08959	rna
54.4218	3.06755	rna
54.6218	2.98116	rna
54.8219	3.21018	rna
55.022	2.89834	rna
55.2221	3.0371	rna
55.4222	2.90693	rna
55.6222	2.78899	rna
55.8223	3.00498	rna
56.0224	3.02304	rna
56.2225	2.85981	rna
56.4226	2.84527	rna
56.6226	2.82521	rna
56.8227	2.75233	rna
57.0228	2.94602	rna
57.2229	2.80475	rna
57.423	2.7586	rna
57.623	2.78768	rna
57.8231	2.77246	rna
58.0232	2.80368	rna
58.2233	2.93179	rna
58.4234	2.91608	rna
58.6234	2.88072	rna
58.8235	2.87467	rna
59.0236	2.81801	rna
59.2237	2.77049	rna
59.4238	2.97441	rna
59.6238	2.92532	rna
59.8239	2.94739	rna
60.024	2.78798	rna
60.2241	2.67148	rna
60.4242	2.89792	rna
60.6242	2.76312	rna
60.8243	2.65638	rna
61.0244	2.75812	rna
61.2245	2.73158	rna
61.4246	2.68857	rna
61.6246	2.63088	rna
61.8247	2.51241	rna
62.0248	2.53369	rna
62.2249	2.57444	rna
62.425	2.624	rna
62.625	2.76141	rna
62.8251	2.81338	rna
63.0252	2.79119	rna
63.2253	2.76572	rna
63.4254	2.72999	rna
63.6254	2.71779	rna
63.8255	2.76598	rna
64.0256	2.85687	rna
64.2257	2.75581	rna
64.4258	2.84932	rna
64.6258	2.79062	rna
64.8259	2.6234	rna
65.026	2.60124	rna
65.2261	2.61402	rna
65.4262	2.54199	rna
65.6262	2.64779	rna
65.8263	2.62582	rna
66.0264	2.58477	rna
66.2265	2.66545	rna
66.4266	2.57335	rna
66.6266	2.78217	rna
66.8267	2.8217	rna
67.0268	2.72934	rna
67.2269	2.95913	rna
67.427	2.82251	rna
67.627	2.89886	rna
67.8271	2.92959	rna
68.0272	2.83848	rna
68.2273	2.88937	rna
68.4274	2.79791	rna
68.6274	2.87846	rna
68.8275	3.01686	rna
69.0276	3.12174	rna
69.2277	3.18725	rna
69.4278	3.20323	rna
69.6278	3.13695	rna
69.8279	3.0725	rna
70.028	3.18798	rna
70.2281	3.044	rna
70.4282	3.03593	rna
70.6282	3.26937	rna
70.8283	3.11199	rna
71.0284	3.08366	rna
71.2285	2.9428	rna
71.4286	3.04515	rna
71.6286	2.91501	rna
71.8287	3.02085	rna
72.0288	2.85904	rna
72.2289	2.89655	rna
72.429	2.83836	rna
72.629	2.78373	rna
72.8291	2.8863	rna
73.0292	2.76503	rna
73.2293	2.82013	rna
73.4294	2.95351	rna
73.6294	3.02989	rna
73.8295	2.97679	rna
74.0296	3.12146	rna
74.2297	3.59337	rna
74.4298	3.61177	rna
74.6298	3.49583	rna
74.8299	3.50735	rna
75.03	3.61247	rna
75.2301	3.41279	rna
75.4302	3.33874	rna
75.6302	3.40577	rna
75.8303	3.51393	rna
76.0304	3.32274	rna
76.2305	3.47513	rna
76.4306	3.25612	rna
76.6306	3.26548	rna
76.8307	3.06942	rna
77.0308	3.03781	rna
77.2309	3.0275	rna
77.431	3.14776	rna
77.631	3.32335	rna
77.8311	3.41565	rna
78.0312	3.35647	rna
78.2313	3.33638	rna
78.4314	3.06437	rna
78.6314	3.16908	rna
78.8315	3.1585	rna
79.0316	3.06767	rna
79.2317	3.18227	rna
79.4318	3.26972	rna
79.6318	3.30685	rna
79.8319	3.22666	rna
80.032	3.15739	rna
80.2321	3.05783	rna
80.4322	3.01608	rna
80.6322	3.02388	rna
80.8323	3.10159	rna
81.0324	3.29418	rna
81.2325	3.43081	rna
81.4326	3.28826	rna
81.6326	3.36963	rna
81.8327	3.45763	rna
82.0328	3.43733	rna
82.2329	3.43472	rna
82.433	3.57803	rna
82.633	3.42726	rna
82.8331	3.46255	rna
83.0332	3.56163	rna
83.2333	3.53891	rna
83.4334	3.64489	rna
83.6334	3.4865	rna
83.8335	3.35316	rna
84.0336	3.44456	rna
84.2337	3.60653	rna
84.4338	3.48908	rna
84.6338	3.43897	rna
84.8339	3.57085	rna
85.034	3.70024	rna
85.2341	3.6998	rna
85.4342	3.62405	rna
85.6342	3.74259	rna
85.8343	3.71169	rna
86.0344	3.33489	rna
86.2345	3.45376	rna
86.4346	3.443	rna
86.6346	3.557	rna
86.8347	3.41138	rna
87.0348	3.19101	rna
87.2349	3.23735	rna
87.435	3.35351	rna
87.635	3.41172	rna
87.8351	3.32579	rna
88.0352	3.43425	rna
88.2353	3.59741	rna
88.4354	3.69338	rna
88.6354	3.7599	rna
88.8355	3.45105	rna
89.0356	3.45204	rna
89.2357	3.29856	rna
89.4358	3.38991	rna
89.6358	3.34586	rna
89.8359	3.27917	rna
90.036	3.26975	rna
90.2361	3.17353	rna
90.4362	3.08438	rna
90.6362	3.13112	rna
90.8363	3.19015	rna
91.0364	3.30043	rna
91.2365	3.36288	rna
91.4366	3.60239	rna
91.6366	3.88336	rna
91.8367	3.65123	rna
92.0368	3.65267	rna
92.2369	3.51809	rna
92.437	3.27783	rna
92.637	3.20613	rna
92.8371	3.3734	rna
93.0372	3.30505	rna
93.2373	3.14452	rna
93.4374	3.15805	rna
93.6374	2.97275	rna
93.8375	3.10632	rna
94.0376	3.31924	rna
94.2377	3.0523	rna
94.4378	3.08116	rna
94.6378	3.15856	rna
94.8379	3.25626	rna
95.038	3.30642	rna
95.2381	3.43721	rna
95.4382	3.2922	rna
95.6382	3.39362	rna
95.8383	3.43599	rna
96.0384	3.32627	rna
96.2385	3.15815	rna
96.4386	3.11887	rna
96.6386	2.95172	rna
96.8387	2.95768	rna
97.0388	3.01927	rna
97.2389	3.00503	rna
97.439	2.8644	rna
97.639	2.68209	rna
97.8391	2.61096	rna
98.0392	2.63101	rna
98.2393	2.73207	rna
98.4394	2.7719	rna
98.6394	2.79167	rna
98.8395	2.83864	rna
99.0396	2.71575	rna
99.2397	2.7309	rna
99.4398	2.63715	rna
99.6398	2.69705	rna
99.8399	2.63683	rna
100.04	2.86732	rna
100.24	2.96123	rna
100.44	3.00077	rna
100.64	2.81257	rna
100.84	2.873	rna
101.04	2.88431	rna
101.24	2.877	rna
101.441	2.98487	rna
101.641	2.88824	rna
101.841	2.90432	rna
102.041	2.79438	rna
102.241	3.01813	rna
102.441	2.94564	rna
102.641	3.09425	rna
102.841	3.04001	rna
103.041	3.02016	rna
103.241	2.81874	rna
103.441	2.69104	rna
103.641	2.65128	rna
103.842	2.87169	rna
104.042	2.7239	rna
104.242	2.73985	rna
104.442	2.91409	rna
104.642	2.85434	rna
104.842	2.76749	rna
105.042	2.57589	rna
105.242	2.6096	rna
105.442	2.60177	rna
105.642	2.51985	rna
105.842	2.4717	rna
106.042	2.51197	rna
106.242	2.58233	rna
106.443	2.63896	rna
106.643	2.6134	rna
106.843	2.42055	rna
107.043	2.41263	rna
107.243	2.41906	rna
107.443	2.5975	rna
107.643	2.67588	rna
107.843	2.68136	rna
108.043	2.49352	rna
108.243	2.43546	rna
108.443	2.50614	rna
108.643	2.37256	rna
108.844	2.48544	rna
109.044	2.63435	rna
109.244	2.73951	rna
109.444	2.90594	rna
109.644	2.97883	rna
109.844	2.98435	rna
110.044	3.07162	rna
110.244	3.04397	rna
110.444	3.20209	rna
110.644	3.22514	rna
110.844	3.20949	rna
111.044	2.97172	rna
111.244	2.74998	rna
111.445	2.7307	rna
111.645	2.87203	rna
111.845	2.7881	rna
112.045	2.80172	rna
112.245	2.80803	rna
112.445	2.7075	rna
112.645	2.65164	rna
112.845	2.74268	rna
113.045	2.78219	rna
113.245	2.67579	rna
113.445	2.88208	rna
113.645	3.02629	rna
113.846	2.8467	rna
114.046	2.96759	rna
114.246	3.07133	rna
114.446	3.02332	rna
114.646	3.08833	rna
114.846	3.0345	rna
115.046	3.11641	rna
115.246	3.24099	rna
115.446	3.11143	rna
115.646	3.0044	rna
115.846	3.04838	rna
116.046	3.1703	rna
116.246	3.14853	rna
116.447	3.10505	rna
116.647	3.14383	rna
116.847	3.1732	rna
117.047	3.29845	rna
117.247	3.19386	rna
117.447	3.01831	rna
117.647	3.10595	rna
117.847	3.21573	rna
118.047	3.41055	rna
118.247	3.38545	rna
118.447	3.36604	rna
118.647	3.18918	rna
118.848	3.10411	rna
119.048	3.132	rna
119.248	3.09761	rna
119.448	3.11113	rna
119.648	3.1238	rna
119.848	3.14164	rna
120.048	3.25984	rna
120.248	3.29768	rna
120.448	3.24352	rna
120.648	3.02811	rna
120.848	3.09087	rna
121.048	3.19908	rna
121.248	3.27452	rna
121.449	3.2301	rna
121.649	3.28759	rna
121.849	3.50573	rna
122.049	3.55665	rna
122.249	3.71212	rna
122.449	3.63422	rna
122.649	3.5868	rna
122.849	3.59331	rna
123.049	3.62631	rna
123.249	3.61579	rna
123.449	3.52203	rna
123.649	3.35089	rna
123.85	3.32348	rna
124.05	3.22723	rna
124.25	3.24253	rna
124.45	3.03172	rna
124.65	3.05199	rna
124.85	3.03072	rna
125.05	3.05751	rna
125.25	3.09153	rna
125.45	2.90052	rna
125.65	3.07271	rna
125.85	3.18348	rna
126.05	3.09116	rna
126.25	3.00441	rna
126.451	3.10222	rna
126.651	2.91968	rna
126.851	2.93956	rna
127.051	2.86085	rna
127.251	2.93376	rna
127.451	3.10327	rna
127.651	3.20045	rna
127.851	3.13621	rna
128.051	3.13697	rna
128.251	3.13014	rna
128.451	2.92864	rna
128.651	2.92743	rna
128.852	2.92162	rna
129.052	2.99172	rna
129.252	2.9079	rna
129.452	2.83864	rna
129.652	2.88095	rna
129.852	2.73019	rna
130.052	2.84424	rna
130.252	2.73868	rna
130.452	2.91045	rna
130.652	2.76515	rna
130.852	2.79864	rna
131.052	2.83046	rna
131.252	2.84415	rna
131.453	2.93654	rna
131.653	2.87977	rna
131.853	2.97366	rna
132.053	3.08125	rna
132.253	3.05847	rna
132.453	3.17986	rna
132.653	2.90063	rna
132.853	2.96336	rna
133.053	2.88909	rna
133.253	3.1059	rna
133.453	3.18411	rna
133.653	3.14985	rna
133.854	3.00788	rna
134.054	3.03587	rna
134.254	3.14358	rna
134.454	3.0847	rna
134.654	3.13626	rna
134.854	3.26108	rna
135.054	3.35339	rna
135.254	3.18877	rna
135.454	3.22368	rna
135.654	3.12068	rna
135.854	3.41354	rna
136.054	3.42007	rna
136.254	3.34543	rna
136.455	3.33314	rna
136.655	3.52221	rna
136.855	3.5524	rna
137.055	3.50968	rna
137.255	3.4212	rna
137.455	3.57403	rna
137.655	3.41694	rna
137.855	3.36143	rna
138.055	3.30706	rna
138.255	3.263	rna
138.455	3.15033	rna
138.655	3.29344	rna
138.856	3.35938	rna
139.056	3.29812	rna
139.256	3.21224	rna
139.456	3.24973	rna
139.656	3.11356	rna
139.856	3.21806	rna
140.056	3.06274	rna
140.256	3.22865	rna
140.456	3.18067	rna
140.656	3.14321	rna
140.856	3.23994	rna
141.056	3.10582	rna
141.256	3.21618	rna
141.457	3.41285	rna
141.657	3.35431	rna
141.857	3.29542	rna
142.057	3.16601	rna
142.257	3.3146	rna
142.457	3.32798	rna
142.657	3.13488	rna
142.857	3.20859	rna
143.057	3.30876	rna
143.257	3.12354	rna
143.457	3.21461	rna
143.657	3.19492	rna
143.858	3.24705	rna
144.058	3.39881	rna
144.258	3.66853	rna
144.458	3.62517	rna
144.658	3.35276	rna
144.858	3.33034	rna
145.058	3.25206	rna
145.258	3.2426	rna
145.458	3.05764	rna
145.658	2.94013	rna
145.858	3.01816	rna
146.058	3.0399	rna
146.258	3.26854	rna
146.459	3.26493	rna
146.659	3.1584	rna
146.859	3.17235	rna
147.059	3.19171	rna
147.259	3.09593	rna
147.459	3.09218	rna
147.659	3.08788	rna
147.859	3.02149	rna
148.059	3.1443	rna
148.259	3.1486	rna
148.459	3.1758	rna
148.659	3.25645	rna
148.86	3.1217	rna
149.06	3.10009	rna
149.26	3.0971	rna
149.46	3.11139	rna
149.66	2.90084	rna
149.86	2.95437	rna
150.06	2.93384	rna
150.26	2.9702	rna
150.46	2.9234	rna
150.66	2.93163	rna
150.86	2.9877	rna
151.06	3.13858	rna
151.26	3.10978	rna
151.461	3.1476	rna
151.661	3.14918	rna
151.861	2.99825	rna
152.061	3.04264	rna
152.261	2.85176	rna
152.461	2.80479	rna
152.661	2.84082	rna
152.861	3.00062	rna
153.061	2.97914	rna
153.261	3.24588	rna
153.461	3.1799	rna
153.661	3.17041	rna
153.862	3.14665	rna
154.062	3.34892	rna
154.262	3.34461	rna
154.462	3.1976	rna
154.662	3.16832	rna
154.862	2.98073	rna
155.062	3.17635	rna
155.262	3.26808	rna
155.462	3.46437	rna
155.662	3.30574	rna
155.862	3.03609	rna
156.062	3.02441	rna
156.262	3.14271	rna
156.463	3.04725	rna
156.663	3.06103	rna
156.863	2.98848	rna
157.063	2.69044	rna
157.263	2.85944	rna
157.463	2.67552	rna
157.663	2.82957	rna
157.863	2.75436	rna
158.063	2.81134	rna
158.263	2.80552	rna
158.463	2.82355	rna
158.663	2.77926	rna
158.864	2.74765	rna
159.064	2.82694	rna
159.264	3.01079	rna
159.464	3.08038	rna
159.664	2.99422	rna
159.864	2.816	rna
160.064	2.89731	rna
160.264	2.92897	rna
160.464	3.05532	rna
160.664	3.03417	rna
160.864	2.98234	rna
161.064	3.07101	rna
161.264	3.19212	rna
161.465	3.15077	rna
161.665	3.23143	rna
161.865	3.16237	rna
162.065	3.35801	rna
162.265	3.46604	rna
162.465	3.63067	rna
162.665	3.70201	rna
162.865	3.81768	rna
163.065	3.74232	rna
163.265	3.66408	rna
163.465	3.65218	rna
163.665	3.85941	rna
163.866	3.70497	rna
164.066	3.64863	rna
164.266	3.75045	rna
164.466	3.79415	rna
164.666	3.59784	rna
164.866	3.59252	rna
165.066	3.75701	rna
165.266	3.54811	rna
165.466	3.60129	rna
165.666	3.56561	rna
165.866	3.52629	rna
166.066	3.62877	rna
166.266	3.61145	rna
166.467	3.63362	rna
166.667	3.78416	rna
166.867	3.54998	rna
167.067	3.39182	rna
167.267	3.21437	rna
167.467	3.19573	rna
167.667	3.28238	rna
167.867	3.26255	rna
168.067	3.20583	rna
168.267	3.38065	rna
168.467	3.35261	rna
168.667	3.53516	rna
168.868	3.34035	rna
169.068	3.39916	rna
169.268	3.27417	rna
169.468	3.25173	rna
169.668	3.34893	rna
169.868	3.4695	rna
170.068	3.47194	rna
170.268	3.4387	rna
170.468	3.34182	rna
170.668	3.24496	rna
170.868	3.20384	rna
171.068	3.03439	rna
171.268	2.93468	rna
171.469	3.09151	rna
171.669	2.98645	rna
171.869	3.04128	rna
172.069	2.94797	rna
172.269	3.08387	rna
172.469	3.18106	rna
172.669	3.05619	rna
172.869	3.22619	rna
173.069	3.13166	rna
173.269	3.24356	rna
173.469	3.35246	rna
173.669	3.09726	rna
173.87	3.02529	rna
174.07	2.984	rna
174.27	3.16497	rna
174.47	3.25611	rna
174.67	3.05043	rna
174.87	2.99733	rna
175.07	3.03985	rna
175.27	3.06405	rna
175.47	3.06151	rna
175.67	3.17074	rna
175.87	3.08066	rna
176.07	3.17029	rna
176.27	3.05718	rna
176.471	3.04013	rna
176.671	3.03315	rna
176.871	3.08191	rna
177.071	2.98494	rna
177.271	3.04627	rna
177.471	2.98137	rna
177.671	2.91327	rna
177.871	2.93108	rna
178.071	2.80076	rna
178.271	2.8102	rna
178.471	2.75874	rna
178.671	2.69388	rna
178.872	2.79009	rna
179.072	2.77574	rna
179.272	2.92982	rna
179.472	2.79272	rna
179.672	2.82245	rna
179.872	3.03882	rna
180.072	3.14466	rna
180.272	3.22125	rna
180.472	3.13853	rna
180.672	3.30401	rna
180.872	3.02462	rna
181.072	3.11478	rna
181.272	3.21988	rna
181.473	3.4638	rna
181.673	3.46437	rna
181.873	3.53796	rna
182.073	3.55191	rna
182.273	3.38152	rna
182.473	3.36508	rna
182.673	3.42881	rna
182.873	3.57464	rna
183.073	3.64209	rna
183.273	3.3621	rna
183.473	3.33588	rna
183.673	3.45098	rna
183.874	3.4749	rna
184.074	3.39755	rna
184.274	3.43839	rna
184.474	3.30722	rna
184.674	3.37251	rna
184.874	3.427	rna
185.074	3.4873	rna
185.274	3.59661	rna
185.474	3.38895	rna
185.674	3.38353	rna
185.874	3.22616	rna
186.074	3.14891	rna
186.274	3.12785	rna
186.475	3.01305	rna
186.675	2.98208	rna
186.875	3.07776	rna
187.075	3.13035	rna
187.275	2.95443	rna
187.475	3.02112	rna
187.675	3.08991	rna
187.875	3.03554	rna
188.075	3.04798	rna
188.275	3.1266	rna
188.475	3.15383	rna
188.675	2.95786	rna
188.876	2.93664	rna
189.076	2.97503	rna
189.276	2.98093	rna
189.476	2.9482	rna
189.676	3.00608	rna
189.876	2.93617	rna
190.076	2.91665	rna
190.276	2.91992	rna
190.476	2.93499	rna
190.676	3.10107	rna
190.876	3.21648	rna
191.076	3.10619	rna
191.276	2.90133	rna
191.477	3.00352	rna
191.677	2.99729	rna
191.877	3.0103	rna
192.077	3.0853	rna
192.277	3.22708	rna
192.477	3.1278	rna
192.677	3.04297	rna
192.877	3.06242	rna
193.077	3.15979	rna
193.277	3.16876	rna
193.477	3.25207	rna
193.677	3.36489	rna
193.878	3.62721	rna
194.078	3.56759	rna
194.278	3.70227	rna
194.478	3.8558	rna
194.678	3.79413	rna
194.878	3.89528	rna
195.078	4.00673	rna
195.278	3.91305	rna
195.478	3.81747	rna
195.678	3.69241	rna
195.878	3.7106	rna
196.078	3.80577	rna
196.278	3.71109	rna
196.479	3.75964	rna
196.679	3.37851	rna
196.879	3.50617	rna
197.079	3.54747	rna
197.279	3.69284	rna
197.479	3.41644	rna
197.679	3.50393	rna
197.879	3.52872	rna
198.079	3.42974	rna
198.279	3.65198	rna
198.479	3.93849	rna
198.679	3.81504	rna
198.88	3.93198	rna
199.08	3.75695	rna
199.28	3.67173	rna
199.48	3.67404	rna
199.68	3.62722	rna
199.88	3.64004	rna
200.08	3.67471	rna
200.28	3.56778	rna
200.48	3.61642	rna
200.68	3.65725	rna
200.88	3.53335	rna
201.08	3.48201	rna
201.28	3.37977	rna
201.481	3.62751	rna
201.681	3.55701	rna
201.881	3.70839	rna
202.081	3.57162	rna
202.281	3.6451	rna
202.481	3.55546	rna
202.681	3.80044	rna
202.881	3.86768	rna
203.081	3.60345	rna
203.281	3.447	rna
203.481	3.57839	rna
203.681	3.66573	rna
203.882	3.67076	rna
204.082	3.67846	rna
204.282	3.71857	rna
204.482	3.73521	rna
204.682	3.56589	rna
204.882	3.43617	rna
205.082	3.55042	rna
205.282	3.47777	rna
205.482	3.3676	rna
205.682	3.42225	rna
205.882	3.57659	rna
206.082	3.63921	rna
206.282	3.3275	rna
206.483	3.48318	rna
206.683	3.28659	rna
206.883	3.38772	rna
207.083	3.35445	rna
207.283	3.32359	rna
207.483	3.43474	rna
207.683	3.69149	rna
207.883	3.83468	rna
208.083	3.69308	rna
208.283	3.91459	rna
208.483	3.93914	rna
208.683	3.95001	rna
208.884	3.87854	rna
209.084	3.98315	rna
209.284	4.04099	rna
209.484	3.93002	rna
209.684	3.80589	rna
209.884	3.84364	rna
210.084	3.72291	rna
210.284	3.74631	rna
210.484	3.85054	rna
210.684	3.97749	rna
210.884	4.02297	rna
211.084	4.12315	rna
211.284	4.04143	rna
211.485	4.411	rna
211.685	4.16182	rna
211.885	4.10855	rna
212.085	3.81205	rna
212.285	3.68318	rna
212.485	3.8155	rna
212.685	4.04016	rna
212.885	3.87615	rna
213.085	3.72679	rna
213.285	3.74042	rna
213.485	3.67811	rna
213.685	3.81521	rna
213.886	3.99213	rna
214.086	4.1965	rna
214.286	4.08499	rna
214.486	4.01377	rna
214.686	4.06619	rna
214.886	4.01577	rna
215.086	3.91752	rna
215.286	3.88841	rna
215.486	3.86849	rna
215.686	3.95164	rna
215.886	4.02812	rna
216.086	4.04423	rna
216.286	3.94071	rna
216.487	4.08583	rna
216.687	4.20302	rna
216.887	4.17339	rna
217.087	4.24063	rna
217.287	4.03631	rna
217.487	3.78003	rna
217.687	3.75263	rna
217.887	3.59237	rna
218.087	3.71334	rna
218.287	3.82313	rna
218.487	3.88816	rna
218.687	3.79429	rna
218.888	3.83207	rna
219.088	3.76802	rna
219.288	3.8556	rna
219.488	3.79986	rna
219.688	3.6713	rna
219.888	3.39381	rna
220.088	3.51925	rna
220.288	3.39947	rna
220.488	3.23924	rna
220.688	3.21899	rna
220.888	3.2375	rna
221.088	3.32555	rna
221.288	3.37322	rna
221.489	3.40075	rna
221.689	3.47923	rna
221.889	3.48274	rna
222.089	3.54571	rna
222.289	3.5879	rna
222.489	3.77704	rna
222.689	3.64758	rna
222.889	3.67145	rna
223.089	3.61978	rna
223.289	3.61689	rna
223.489	3.50934	rna
223.689	3.38315	rna
223.89	3.43557	rna
224.09	3.36931	rna
224.29	3.57724	rna
224.49	3.59971	rna
224.69	3.44599	rna
224.89	3.54977	rna
225.09	3.42067	rna
225.29	3.70813	rna
225.49	3.61935	rna
225.69	3.61701	rna
225.89	3.54525	rna
226.09	3.641	rna
226.29	3.85292	rna
226.491	3.70222	rna
226.691	3.66894	rna
226.891	3.72581	rna
227.091	3.66279	rna
227.291	3.63332	rna
227.491	3.49595	rna
227.691	3.79291	rna
227.891	3.68587	rna
228.091	3.88145	rna
228.291	3.86839	rna
228.491	3.79343	rna
228.691	3.85899	rna
228.892	3.91752	rna
229.092	3.83147	rna
229.292	3.9443	rna
229.492	4.00247	rna
229.692	3.93464	rna
229.892	3.78256	rna
230.092	4.01317	rna
230.292	3.98639	rna
230.492	3.87447	rna
230.692	3.88177	rna
230.892	3.97072	rna
231.092	4.03292	rna
231.292	3.99737	rna
231.493	3.97287	rna
231.693	3.85784	rna
231.893	3.76117	rna
232.093	3.80903	rna
232.293	3.84766	rna
232.493	3.96123	rna
232.693	4.0054	rna
232.893	3.67228	rna
233.093	3.74741	rna
233.293	4.01754	rna
233.493	3.91548	rna
233.693	3.77702	rna
233.894	3.62009	rna
234.094	3.45379	rna
234.294	3.38549	rna
234.494	3.26057	rna
234.694	3.29195	rna
234.894	3.26099	rna
235.094	3.31639	rna
235.294	3.36726	rna
235.494	3.4333	rna
235.694	3.4092	rna
235.894	3.52151	rna
236.094	3.62205	rna
236.294	3.48733	rna
236.495	3.51261	rna
236.695	3.55823	rna
236.895	3.45595	rna
237.095	3.38174	rna
237.295	3.41032	rna
237.495	3.23794	rna
237.695	3.21737	rna
237.895	3.39977	rna
238.095	3.53393	rna
238.295	3.55716	rna
238.495	3.45606	rna
238.695	3.28532	rna
238.896	3.36176	rna
239.096	3.32011	rna
239.296	3.45044	rna
239.496	3.48748	rna
239.696	3.70462	rna
239.896	3.6388	rna
240.096	3.63118	rna
240.296	3.66134	rna
240.496	3.70474	rna
240.696	3.49187	rna
240.896	3.5135	rna
241.096	3.55637	rna
241.296	3.60827	rna
241.497	3.76081	rna
241.697	3.89551	rna
241.897	3.64411	rna
242.097	3.44331	rna
242.297	3.45955	rna
242.497	3.35687	rna
242.697	3.46384	rna
242.897	3.339	rna
243.097	3.38214	rna
243.297	3.3575	rna
243.497	3.36616	rna
243.697	3.39843	rna
243.898	3.24908	rna
244.098	3.30332	rna
244.298	3.57897	rna
244.498	3.34966	rna
244.698	3.23613	rna
244.898	3.15926	rna
245.098	3.09332	rna
245.298	3.3473	rna
245.498	3.27141	rna
245.698	3.3538	rna
245.898	3.5516	rna
246.098	3.48091	rna
246.298	3.55806	rna
246.499	3.50881	rna
246.699	3.24007	rna
246.899	3.35442	rna
247.099	3.39789	rna
247.299	3.17237	rna
247.499	3.12076	rna
247.699	3.07509	rna
247.899	3.14152	rna
248.099	3.22555	rna
248.299	3.31489	rna
248.499	3.25	rna
248.699	3.15969	rna
248.9	3.13151	rna
249.1	3.14133	rna
249.3	3.34244	rna
249.5	3.62816	rna
249.7	3.82613	rna
249.9	3.77551	rna
250.1	3.71381	rna
250.3	3.80198	rna
250.5	3.88927	rna
250.7	3.72839	rna
250.9	3.68437	rna
251.1	3.76478	rna
251.3	3.93767	rna
251.501	4.03065	rna
251.701	3.83819	rna
251.901	3.57156	rna
252.101	3.66916	rna
252.301	3.81218	rna
252.501	3.82615	rna
252.701	4.05311	rna
252.901	3.95531	rna
253.101	3.9324	rna
253.301	4.01355	rna
253.501	3.92515	rna
253.701	4.12253	rna
253.902	3.94276	rna
254.102	3.86678	rna
254.302	3.79115	rna
254.502	4.02597	rna
254.702	4.07594	rna
254.902	4.21277	rna
255.102	4.25769	rna
255.302	4.31882	rna
255.502	4.19551	rna
255.702	4.19943	rna
255.902	3.99194	rna
256.102	3.97913	rna
256.302	4.12062	rna
256.503	4.28657	rna
256.703	4.26625	rna
256.903	4.34052	rna
257.103	4.49155	rna
257.303	4.6041	rna
257.503	4.61925	rna
257.703	4.47083	rna
257.903	4.62942	rna
258.103	4.5001	rna
258.303	4.51988	rna
258.503	4.29351	rna
258.703	4.22598	rna
258.904	4.09713	rna
259.104	4.06372	rna
259.304	3.98403	rna
259.504	4.01657	rna
259.704	4.21692	rna
259.904	4.23317	rna
260.104	4.2115	rna
260.304	4.06125	rna
260.504	3.93543	rna
260.704	3.85413	rna
260.904	3.98678	rna
261.104	4.00734	rna
261.304	3.9752	rna
261.505	4.07767	rna
261.705	4.14303	rna
261.905	4.31686	rna
262.105	4.27723	rna
262.305	4.09723	rna
262.505	4.16458	rna
262.705	4.16827	rna
262.905	4.28366	rna
263.105	4.34313	rna
263.305	4.30607	rna
263.505	4.26719	rna
263.705	4.07573	rna
263.906	4.40308	rna
264.106	4.4003	rna
264.306	4.5974	rna
264.506	4.5865	rna
264.706	4.6069	rna
264.906	4.50486	rna
265.106	4.43784	rna
265.306	4.39378	rna
265.506	4.09722	rna
265.706	4.31213	rna
265.906	4.37151	rna
266.106	4.12833	rna
266.306	4.00481	rna
266.507	3.98151	rna
266.707	4.04773	rna
266.907	4.08097	rna
267.107	4.17055	rna
267.307	3.99167	rna
267.507	3.93815	rna
267.707	3.80335	rna
267.907	3.77065	rna
268.107	3.71741	rna
268.307	3.80013	rna
268.507	3.88824	rna
268.707	4.10179	rna
268.908	4.18035	rna
269.108	4.13866	rna
269.308	4.02899	rna
269.508	4.02355	rna
269.708	4.01795	rna
269.908	4.02821	rna
270.108	3.80836	rna
270.308	3.85219	rna
270.508	4.14263	rna
270.708	3.78281	rna
270.908	3.81517	rna
271.108	3.71014	rna
271.308	3.73973	rna
271.509	3.91024	rna
271.709	3.81658	rna
271.909	3.75338	rna
272.109	3.9871	rna
272.309	3.93443	rna
272.509	3.99511	rna
272.709	3.98434	rna
272.909	4.18238	rna
273.109	3.94349	rna
273.309	3.88572	rna
273.509	3.95821	rna
273.709	4.13215	rna
273.91	4.1265	rna
274.11	4.30647	rna
274.31	4.24106	rna
274.51	4.04487	rna
274.71	3.71461	rna
274.91	3.55366	rna
275.11	3.73785	rna
275.31	3.93862	rna
275.51	3.91635	rna
275.71	3.82433	rna
275.91	3.73456	rna
276.11	3.55816	rna
276.31	3.57237	rna
276.511	3.43414	rna
276.711	3.50051	rna
276.911	3.52576	rna
277.111	3.47095	rna
277.311	3.57911	rna
277.511	3.50625	rna
277.711	3.68875	rna
277.911	3.51467	rna
278.111	3.4272	rna
278.311	3.3706	rna
278.511	3.39419	rna
278.711	3.29923	rna
278.912	3.29128	rna
279.112	3.32423	rna
279.312	3.26491	rna
279.512	3.52113	rna
279.712	3.69769	rna
279.912	3.53838	rna
280.112	3.5972	rna
280.312	3.50732	rna
280.512	3.46221	rna
280.712	3.41081	rna
280.912	3.44677	rna
281.112	3.51858	rna
281.312	3.37731	rna
281.513	3.38101	rna
281.713	3.25382	rna
281.913	3.19982	rna
282.113	3.07216	rna
282.313	3.23226	rna
282.513	3.43704	rna
282.713	3.46249	rna
282.913	3.47845	rna
283.113	3.47684	rna
283.313	3.63841	rna
283.513	3.71036	rna
283.713	3.43144	rna
283.914	3.61803	rna
284.114	3.54374	rna
284.314	3.61381	rna
284.514	3.64475	rna
284.714	3.81955	rna
284.914	3.79872	rna
285.114	3.6395	rna
285.314	3.57937	rna
285.514	3.44768	rna
285.714	3.45878	rna
285.914	3.38833	rna
286.114	3.37859	rna
286.314	3.43411	rna
286.515	3.40821	rna
286.715	3.40704	rna
286.915	3.54374	rna
287.115	3.65184	rna
287.315	3.52434	rna
287.515	3.54745	rna
287.715	3.72938	rna
287.915	3.64625	rna
288.115	3.56885	rna
288.315	3.55825	rna
288.515	3.51731	rna
288.715	3.80701	rna
288.916	3.97553	rna
289.116	3.79072	rna
289.316	3.96229	rna
289.516	3.78572	rna
289.716	3.78093	rna
289.916	3.55004	rna
290.116	3.44897	rna
290.316	3.58254	rna
290.516	3.57574	rna
290.716	3.70663	rna
290.916	3.65896	rna
291.116	3.73074	rna
291.316	3.73438	rna
291.517	3.77228	rna
291.717	3.73963	rna
291.917	3.79428	rna
292.117	3.74195	rna
292.317	3.87123	rna
292.517	4.14763	rna
292.717	4.17893	rna
292.917	4.13185	rna
293.117	4.02652	rna
293.317	4.05098	rna
293.517	4.26135	rna
293.717	4.24927	rna
293.918	4.0355	rna
294.118	4.13375	rna
294.318	4.04078	rna
294.518	4.06157	rna
294.718	4.08275	rna
294.918	4.11127	rna
295.118	3.9955	rna
295.318	3.96011	rna
295.518	3.96525	rna
295.718	3.76887	rna
295.918	3.92959	rna
296.118	4.01593	rna
296.318	4.16622	rna
296.519	3.90194	rna
296.719	3.74804	rna
296.919	3.90172	rna
297.119	3.9721	rna
297.319	3.77666	rna
297.519	3.89614	rna
297.719	3.64737	rna
297.919	3.66601	rna
298.119	3.7346	rna
298.319	3.71838	rna
298.519	3.78357	rna
298.719	3.6694	rna
298.92	3.90673	rna
299.12	3.86193	rna
299.32	3.85698	rna
299.52	3.76827	rna
299.72	3.65282	rna
299.92	3.66459	rna
300.12	3.55898	rna
300.32	3.57775	rna
300.52	3.54146	rna
300.72	3.55091	rna
300.92	3.55914	rna
301.12	3.65724	rna
301.32	3.73888	rna
301.521	3.7883	rna
301.721	3.81937	rna
301.921	3.81801	rna
302.121	3.87352	rna
302.321	3.93337	rna
302.521	3.8263	rna
302.721	3.81997	rna
302.921	3.76014	rna
303.121	3.79756	rna
303.321	3.86613	rna
303.521	3.73553	rna
303.721	3.76436	rna
303.922	3.84474	rna
304.122	3.79409	rna
304.322	3.8325	rna
304.522	3.89803	rna
304.722	4.13738	rna
304.922	4.19673	rna
305.122	4.01434	rna
305.322	4.07013	rna
305.522	4.21726	rna
305.722	4.14013	rna
305.922	4.1647	rna
306.122	4.16857	rna
306.322	4.26822	rna
306.523	4.2416	rna
306.723	4.28083	rna
306.923	4.46801	rna
307.123	4.46907	rna
307.323	4.47513	rna
307.523	4.36398	rna
307.723	4.24667	rna
307.923	4.39151	rna
308.123	4.21393	rna
308.323	4.17328	rna
308.523	4.14705	rna
308.723	4.07711	rna
308.924	4.21092	rna
309.124	4.34021	rna
309.324	4.29157	rna
309.524	4.12419	rna
309.724	4.09037	rna
309.924	3.97373	rna
310.124	4.0781	rna
310.324	4.03023	rna
310.524	4.42865	rna
310.724	4.38318	rna
310.924	4.33486	rna
311.124	4.09294	rna
311.324	4.06546	rna
311.525	4.00087	rna
311.725	4.2097	rna
311.925	4.17991	rna
312.125	4.07962	rna
312.325	4.05336	rna
312.525	4.03755	rna
312.725	3.78791	rna
312.925	3.69539	rna
313.125	3.61705	rna
313.325	3.80577	rna
313.525	3.72285	rna
313.725	3.67722	rna
313.926	3.4997	rna
314.126	3.58669	rna
314.326	3.53835	rna
314.526	3.35628	rna
314.726	3.55848	rna
314.926	3.55744	rna
315.126	3.67621	rna
315.326	3.82942	rna
315.526	3.81502	rna
315.726	3.99168	rna
315.926	3.89798	rna
316.126	3.88287	rna
316.326	3.87546	rna
316.527	4.07724	rna
316.727	4.18932	rna
316.927	4.20777	rna
317.127	3.94501	rna
317.327	4.08261	rna
317.527	3.92282	rna
317.727	3.86078	rna
317.927	3.88119	rna
318.127	3.79764	rna
318.327	3.79798	rna
318.527	3.57049	rna
318.727	3.5853	rna
318.928	3.7209	rna
319.128	3.84423	rna
319.328	4.06517	rna
319.528	4.00962	rna
319.728	4.03507	rna
319.928	3.76661	rna
320.128	3.77649	rna
320.328	3.7469	rna
320.528	3.88177	rna
320.728	4.00977	rna
320.928	3.89517	rna
321.128	3.94103	rna
321.328	3.87905	rna
321.529	3.93007	rna
321.729	3.986	rna
321.929	3.86261	rna
322.129	3.82799	rna
322.329	4.08444	rna
322.529	4.05495	rna
322.729	3.95841	rna
322.929	4.16217	rna
323.129	4.11323	rna
323.329	4.18273	rna
323.529	4.1691	rna
323.729	4.39912	rna
323.93	4.25409	rna
324.13	4.20712	rna
324.33	4.13423	rna
324.53	4.06066	rna
324.73	3.88519	rna
324.93	3.87009	rna
325.13	3.83468	rna
325.33	3.85115	rna
325.53	3.75839	rna
325.73	3.71455	rna
325.93	3.58818	rna
326.13	3.36457	rna
326.33	3.18017	rna
326.531	3.38802	rna
326.731	3.57225	rna
326.931	3.51764	rna
327.131	3.74907	rna
327.331	3.7693	rna
327.531	3.79693	rna
327.731	3.74091	rna
327.931	3.65366	rna
328.131	3.69088	rna
328.331	3.63688	rna
328.531	3.57218	rna
328.731	3.54323	rna
328.932	3.42357	rna
329.132	3.521	rna
329.332	3.58945	rna
329.532	3.44701	rna
329.732	3.36846	rna
329.932	3.43424	rna
330.132	3.33532	rna
330.332	3.24767	rna
330.532	3.1134	rna
330.732	3.03025	rna
330.932	2.88806	rna
331.132	2.89906	rna
331.332	2.84934	rna
331.533	2.84823	rna
331.733	3.11574	rna
331.933	3.0856	rna
332.133	2.83666	rna
332.333	2.71634	rna
332.533	2.63499	rna
332.733	2.63884	rna
332.933	2.59193	rna
333.133	2.60369	rna
333.333	2.83504	rna
333.533	2.98703	rna
333.733	3.07242	rna
333.934	2.9498	rna
334.134	3.19082	rna
334.334	3.44279	rna
334.534	3.40363	rna
334.734	3.39535	rna
334.934	3.35196	rna
335.134	3.29961	rna
335.334	3.26869	rna
335.534	3.39341	rna
335.734	3.57139	rna
335.934	3.51131	rna
336.134	3.43583	rna
336.334	3.4839	rna
336.535	3.46404	rna
336.735	3.41218	rna
336.935	3.51342	rna
337.135	3.42594	rna
337.335	3.30202	rna
337.535	3.22027	rna
337.735	3.17819	rna
337.935	3.11254	rna
338.135	3.15883	rna
338.335	2.991	rna
338.535	3.18094	rna
338.735	3.30099	rna
338.936	3.35227	rna
339.136	3.54044	rna
339.336	3.57577	rna
339.536	3.45729	rna
339.736	3.44358	rna
339.936	3.61513	rna
340.136	3.53229	rna
340.336	3.49272	rna
340.536	3.69807	rna
340.736	3.82257	rna
340.936	3.93405	rna
341.136	4.06102	rna
341.336	3.79232	rna
341.537	3.59164	rna
341.737	3.60595	rna
341.937	3.62791	rna
342.137	3.54031	rna
342.337	3.55141	rna
342.537	3.76053	rna
342.737	3.96058	rna
342.937	4.02839	rna
343.137	3.95342	rna
343.337	4.03921	rna
343.537	4.01983	rna
343.737	4.07013	rna
343.938	4.00785	rna
344.138	3.86766	rna
344.338	3.72593	rna
344.538	3.69008	rna
344.738	3.89343	rna
344.938	3.96849	rna
345.138	3.89387	rna
345.338	3.87443	rna
345.538	3.8477	rna
345.738	3.76649	rna
345.938	3.64817	rna
346.138	3.71244	rna
346.338	3.64307	rna
346.539	3.66758	rna
346.739	3.91783	rna
346.939	3.90628	rna
347.139	3.87555	rna
347.339	3.89079	rna
347.539	3.86918	rna
347.739	4.03998	rna
347.939	4.14187	rna
348.139	4.06004	rna
348.339	3.92263	rna
348.539	3.86129	rna
348.739	3.75458	rna
348.94	3.8467	rna
349.14	3.70593	rna
349.34	3.80361	rna
349.54	3.77005	rna
349.74	3.57712	rna
349.94	3.64514	rna
350.14	3.64794	rna
350.34	3.5303	rna
350.54	3.52008	rna
350.74	3.56291	rna
350.94	3.65957	rna
351.14	3.6212	rna
351.34	3.60305	rna
351.541	3.62061	rna
351.741	3.77012	rna
351.941	4.00384	rna
352.141	4.03374	rna
352.341	3.99957	rna
352.541	4.04725	rna
352.741	4.13126	rna
352.941	4.07925	rna
353.141	4.07498	rna
353.341	4.01827	rna
353.541	4.13157	rna
353.741	4.06346	rna
353.942	4.18801	rna
354.142	3.96894	rna
354.342	4.08172	rna
354.542	4.2126	rna
354.742	4.2241	rna
354.942	4.21758	rna
355.142	3.97809	rna
355.342	3.89308	rna
355.542	3.81317	rna
355.742	3.62293	rna
355.942	3.79532	rna
356.142	3.73942	rna
356.342	3.69535	rna
356.543	3.70843	rna
356.743	3.80102	rna
356.943	3.7494	rna
357.143	3.7162	rna
357.343	3.53111	rna
357.543	3.78799	rna
357.743	3.50913	rna
357.943	3.4017	rna
358.143	3.41612	rna
358.343	3.36399	rna
358.543	3.23483	rna
358.743	3.30731	rna
358.944	3.16841	rna
359.144	3.31072	rna
359.344	3.26702	rna
359.544	3.22254	rna
359.744	3.25589	rna
359.944	3.20891	rna
360.144	3.15672	rna
360.344	3.27687	rna
360.544	3.31981	rna
360.744	3.52042	rna
360.944	3.5723	rna
361.144	3.46908	rna
361.344	3.3688	rna
361.545	3.20633	rna
361.745	3.13133	rna
361.945	3.52405	rna
362.145	3.44177	rna
362.345	3.54436	rna
362.545	3.5506	rna
362.745	3.48738	rna
362.945	3.28166	rna
363.145	3.10295	rna
363.345	3.14493	rna
363.545	3.32351	rna
363.745	3.24508	rna
363.946	3.07722	rna
364.146	3.18088	rna
364.346	3.21077	rna
364.546	3.54512	rna
364.746	3.50283	rna
364.946	3.70474	rna
365.146	3.86788	rna
365.346	3.6795	rna
365.546	3.71042	rna
365.746	3.92654	rna
365.946	3.84149	rna
366.146	3.91685	rna
366.346	3.9826	rna
366.547	4.20863	rna
366.747	4.01317	rna
366.947	3.71529	rna
367.147	3.74354	rna
367.347	3.94748	rna
367.547	3.77478	rna
367.747	3.71232	rna
367.947	3.6462	rna
368.147	3.59832	rna
368.347	3.5263	rna
368.547	3.54452	rna
368.747	3.59098	rna
368.948	3.58279	rna
369.148	3.42579	rna
369.348	3.71029	rna
369.548	3.78866	rna
369.748	3.58355	rna
369.948	3.61308	rna
370.148	3.67795	rna
370.348	3.53685	rna
370.548	3.33892	rna
370.748	3.29435	rna
370.948	3.28826	rna
371.148	3.54174	rna
371.348	3.70328	rna
371.549	3.55793	rna
371.749	3.66044	rna
371.949	3.72186	rna
372.149	3.65544	rna
372.349	3.46996	rna
372.549	3.51135	rna
372.749	3.37009	rna
372.949	3.58426	rna
373.149	3.57017	rna
373.349	3.54446	rna
373.549	3.58362	rna
373.749	3.50406	rna
373.95	3.51956	rna
374.15	3.45245	rna
374.35	3.37638	rna
374.55	3.4927	rna
374.75	3.27165	rna
374.95	3.41958	rna
375.15	3.35271	rna
375.35	3.37438	rna
375.55	3.50889	rna
375.75	3.721	rna
375.95	3.48192	rna
376.15	3.49233	rna
376.35	3.50384	rna
376.551	3.47194	rna
376.751	3.4372	rna
376.951	3.43309	rna
377.151	3.36948	rna
377.351	3.26965	rna
377.551	3.07632	rna
377.751	3.18304	rna
377.951	3.21502	rna
378.151	3.58419	rna
378.351	3.62019	rna
378.551	3.78712	rna
378.751	3.84461	rna
378.952	3.87181	rna
379.152	3.75278	rna
379.352	3.48986	rna
379.552	3.46613	rna
379.752	3.35434	rna
379.952	3.63357	rna
380.152	3.44972	rna
380.352	3.46799	rna
380.552	3.55022	rna
380.752	3.43777	rna
380.952	3.29608	rna
381.152	3.22284	rna
381.352	3.42218	rna
381.553	3.25123	rna
381.753	3.28702	rna
381.953	3.08609	rna
382.153	3.05098	rna
382.353	3.12435	rna
382.553	3.14466	rna
382.753	3.12732	rna
382.953	3.27148	rna
383.153	3.3396	rna
383.353	3.27761	rna
383.553	3.17212	rna
383.753	3.21155	rna
383.954	3.14217	rna
384.154	3.13845	rna
384.354	2.8964	rna
384.554	2.96805	rna
384.754	2.94423	rna
384.954	2.99113	rna
385.154	2.90304	rna
385.354	3.08315	rna
385.554	2.99166	rna
385.754	3.14775	rna
385.954	3.3893	rna
386.154	3.35645	rna
386.354	3.17536	rna
386.555	3.30842	rna
386.755	3.25292	rna
386.955	3.43406	rna
387.155	3.39414	rna
387.355	3.27976	rna
387.555	3.27451	rna
387.755	3.11818	rna
387.955	3.21167	rna
388.155	3.24486	rna
388.355	3.1968	rna
388.555	3.00768	rna
388.755	3.18725	rna
388.956	3.60621	rna
389.156	3.39176	rna
389.356	3.50848	rna
389.556	3.39122	rna
389.756	3.4567	rna
389.956	3.34463	rna
390.156	3.32105	rna
390.356	3.42073	rna
390.556	3.56645	rna
390.756	3.53355	rna
390.956	3.41881	rna
391.156	3.22791	rna
391.356	3.3238	rna
391.557	3.28966	rna
391.757	3.55308	rna
391.957	3.46732	rna
392.157	3.48723	rna
392.357	3.49257	rna
392.557	3.5787	rna
392.757	3.59328	rna
392.957	3.4288	rna
393.157	3.39588	rna
393.357	3.41882	rna
393.557	3.43778	rna
393.757	3.40211	rna
393.958	3.25662	rna
394.158	3.57255	rna
394.358	3.50957	rna
394.558	3.48996	rna
394.758	3.47874	rna
394.958	3.56912	rna
395.158	3.55389	rna
395.358	3.46474	rna
395.558	3.52681	rna
395.758	3.43592	rna
395.958	3.40406	rna
396.158	3.37754	rna
396.358	3.27596	rna
396.559	3.31698	rna
396.759	3.47152	rna
396.959	3.2937	rna
397.159	2.97312	rna
397.359	3.05614	rna
397.559	2.98202	rna
397.759	3.07165	rna
397.959	3.31423	rna
398.159	3.17784	rna
398.359	3.32154	rna
398.559	3.21371	rna
398.759	3.4011	rna
398.96	3.49183	rna
399.16	3.48651	rna
399.36	3.42341	rna
399.56	3.53073	rna
399.76	3.60173	rna
[truncated: 3,001 more rows]

## Sheet: Graph S8_holo_oligo_2
time	value	variable
0	3.52861	rna
0.20008	3.40588	rna
0.40016	3.6433	rna
0.60024	3.69954	rna
0.80032	3.91082	rna
1.0004	3.86546	rna
1.20048	3.81429	rna
1.40056	3.60122	rna
1.60064	3.66775	rna
1.80072	3.65377	rna
2.0008	3.86739	rna
2.20088	3.69711	rna
2.40096	3.58876	rna
2.60104	3.56297	rna
2.80112	3.38098	rna
3.0012	3.32581	rna
3.20128	3.79166	rna
3.40136	3.98379	rna
3.60144	4.07307	rna
3.80152	4.04319	rna
4.0016	3.83968	rna
4.20168	3.95938	rna
4.40176	4.09567	rna
4.60184	4.11341	rna
4.80192	4.12421	rna
5.002	3.9107	rna
5.20208	3.77856	rna
5.40216	4.00859	rna
5.60224	3.92762	rna
5.80232	4.11526	rna
6.0024	4.11231	rna
6.20248	4.03107	rna
6.40256	4.0426	rna
6.60264	3.85917	rna
6.80272	3.93912	rna
7.0028	3.97541	rna
7.20288	3.98218	rna
7.40296	3.80184	rna
7.60304	3.75767	rna
7.80312	3.6765	rna
8.0032	3.65552	rna
8.20328	3.6833	rna
8.40336	3.6297	rna
8.60344	3.67316	rna
8.80352	3.68074	rna
9.0036	3.55082	rna
9.20368	3.46336	rna
9.40376	3.44478	rna
9.60384	3.62593	rna
9.80392	3.71082	rna
10.004	3.75393	rna
10.2041	3.71348	rna
10.4042	3.68192	rna
10.6042	3.84269	rna
10.8043	3.88892	rna
11.0044	3.87371	rna
11.2045	3.77772	rna
11.4046	3.84838	rna
11.6046	3.79566	rna
11.8047	3.92617	rna
12.0048	3.84196	rna
12.2049	3.71309	rna
12.405	3.72992	rna
12.605	3.84388	rna
12.8051	3.92617	rna
13.0052	4.0056	rna
13.2053	4.05679	rna
13.4054	4.03311	rna
13.6054	3.94661	rna
13.8055	3.8547	rna
14.0056	3.93242	rna
14.2057	3.98258	rna
14.4058	3.91024	rna
14.6058	4.09996	rna
14.8059	4.16	rna
15.006	4.13759	rna
15.2061	3.96947	rna
15.4062	4.028	rna
15.6062	4.0704	rna
15.8063	4.03785	rna
16.0064	4.00066	rna
16.2065	4.03166	rna
16.4066	3.89543	rna
16.6066	3.77286	rna
16.8067	3.70778	rna
17.0068	3.51596	rna
17.2069	3.45153	rna
17.407	3.61544	rna
17.607	3.60952	rna
17.8071	3.65408	rna
18.0072	3.74115	rna
18.2073	3.63185	rna
18.4074	3.45248	rna
18.6074	3.36153	rna
18.8075	3.31191	rna
19.0076	3.48055	rna
19.2077	3.38792	rna
19.4078	3.56869	rna
19.6078	3.63044	rna
19.8079	3.65931	rna
20.008	3.73705	rna
20.2081	3.91636	rna
20.4082	3.71141	rna
20.6082	3.8734	rna
20.8083	3.77398	rna
21.0084	3.70328	rna
21.2085	3.58684	rna
21.4086	3.35262	rna
21.6086	3.43791	rna
21.8087	3.44458	rna
22.0088	3.60057	rna
22.2089	3.48274	rna
22.409	3.41753	rna
22.609	3.50666	rna
22.8091	3.77259	rna
23.0092	3.85944	rna
23.2093	3.84869	rna
23.4094	3.77547	rna
23.6094	3.85827	rna
23.8095	3.58649	rna
24.0096	3.64017	rna
24.2097	3.58261	rna
24.4098	3.53047	rna
24.6098	3.76014	rna
24.8099	3.56184	rna
25.01	3.50346	rna
25.2101	3.60318	rna
25.4102	3.57315	rna
25.6102	3.57929	rna
25.8103	3.50507	rna
26.0104	3.44964	rna
26.2105	3.39641	rna
26.4106	3.38631	rna
26.6106	3.28673	rna
26.8107	3.50013	rna
27.0108	3.4477	rna
27.2109	3.36133	rna
27.411	3.44444	rna
27.611	3.38473	rna
27.8111	3.25345	rna
28.0112	3.27301	rna
28.2113	3.25438	rna
28.4114	3.3275	rna
28.6114	3.18165	rna
28.8115	3.17205	rna
29.0116	3.08023	rna
29.2117	3.45652	rna
29.4118	3.44738	rna
29.6118	3.52265	rna
29.8119	3.5001	rna
30.012	3.47359	rna
30.2121	3.51231	rna
30.4122	3.46323	rna
30.6122	3.52038	rna
30.8123	3.41744	rna
31.0124	3.56176	rna
31.2125	3.67831	rna
31.4126	3.57778	rna
31.6126	3.70235	rna
31.8127	3.89422	rna
32.0128	3.7899	rna
32.2129	3.67704	rna
32.413	3.75617	rna
32.613	4.1333	rna
32.8131	4.09429	rna
33.0132	4.12715	rna
33.2133	3.9699	rna
33.4134	3.82156	rna
33.6134	3.60017	rna
33.8135	3.85062	rna
34.0136	3.72302	rna
34.2137	3.86443	rna
34.4138	3.80789	rna
34.6138	3.7005	rna
34.8139	3.56005	rna
35.014	3.17866	rna
35.2141	3.28376	rna
35.4142	3.40463	rna
35.6142	3.44081	rna
35.8143	3.61525	rna
36.0144	3.58048	rna
36.2145	3.65454	rna
36.4146	3.62401	rna
36.6146	3.70921	rna
36.8147	3.70467	rna
37.0148	3.54851	rna
37.2149	3.63271	rna
37.415	3.83226	rna
37.615	3.62947	rna
37.8151	3.63186	rna
38.0152	3.49623	rna
38.2153	3.68603	rna
38.4154	3.71763	rna
38.6154	3.77153	rna
38.8155	3.90601	rna
39.0156	3.94674	rna
39.2157	4.05649	rna
39.4158	4.03703	rna
39.6158	4.01195	rna
39.8159	3.91738	rna
40.016	3.67052	rna
40.2161	3.66463	rna
40.4162	3.41474	rna
40.6162	3.23921	rna
40.8163	3.20207	rna
41.0164	3.23605	rna
41.2165	3.45328	rna
41.4166	3.4729	rna
41.6166	3.32338	rna
41.8167	3.29434	rna
42.0168	3.31937	rna
42.2169	3.4827	rna
42.417	3.51947	rna
42.617	3.6645	rna
42.8171	3.61938	rna
43.0172	3.727	rna
43.2173	3.62718	rna
43.4174	3.63888	rna
43.6174	3.53508	rna
43.8175	3.44413	rna
44.0176	3.50414	rna
44.2177	3.24213	rna
44.4178	3.20753	rna
44.6178	3.22558	rna
44.8179	3.1014	rna
45.018	2.97266	rna
45.2181	3.03109	rna
45.4182	3.00065	rna
45.6182	3.02134	rna
45.8183	3.00121	rna
46.0184	3.06072	rna
46.2185	2.86654	rna
46.4186	2.86868	rna
46.6186	2.8575	rna
46.8187	2.79158	rna
47.0188	2.89871	rna
47.2189	2.94086	rna
47.419	3.10109	rna
47.619	2.98027	rna
47.8191	3.09947	rna
48.0192	3.07605	rna
48.2193	2.9872	rna
48.4194	2.98428	rna
48.6194	2.94966	rna
48.8195	2.86192	rna
49.0196	2.92159	rna
49.2197	3.02701	rna
49.4198	2.91177	rna
49.6198	2.85612	rna
49.8199	2.76821	rna
50.02	2.8494	rna
50.2201	2.89718	rna
50.4202	2.87472	rna
50.6202	2.85969	rna
50.8203	2.8672	rna
51.0204	2.97812	rna
51.2205	2.93551	rna
51.4206	2.99435	rna
51.6206	3.04936	rna
51.8207	3.11393	rna
52.0208	2.98325	rna
52.2209	3.13615	rna
52.421	3.08543	rna
52.621	3.22324	rna
52.8211	3.2223	rna
53.0212	3.10486	rna
53.2213	2.90263	rna
53.4214	2.9533	rna
53.6214	2.84608	rna
53.8215	2.9183	rna
54.0216	2.72104	rna
54.2217	2.7794	rna
54.4218	2.7123	rna
54.6218	2.98448	rna
54.8219	2.98545	rna
55.022	2.98362	rna
55.2221	2.96982	rna
55.4222	3.02546	rna
55.6222	2.94146	rna
55.8223	2.8834	rna
56.0224	3.00759	rna
56.2225	2.95577	rna
56.4226	2.99705	rna
56.6226	3.14416	rna
56.8227	3.1545	rna
57.0228	3.21759	rna
57.2229	3.23162	rna
57.423	3.17373	rna
57.623	3.08159	rna
57.8231	2.96164	rna
58.0232	2.87022	rna
58.2233	2.86364	rna
58.4234	2.92405	rna
58.6234	3.06139	rna
58.8235	3.03526	rna
59.0236	3.20592	rna
59.2237	3.13767	rna
59.4238	3.11932	rna
59.6238	3.2058	rna
59.8239	3.38545	rna
60.024	3.275	rna
60.2241	3.34652	rna
60.4242	3.47058	rna
60.6242	3.47892	rna
60.8243	3.29607	rna
61.0244	3.2414	rna
61.2245	3.12243	rna
61.4246	2.92975	rna
61.6246	2.83119	rna
61.8247	2.61994	rna
62.0248	2.67651	rna
62.2249	2.78381	rna
62.425	2.78917	rna
62.625	2.94071	rna
62.8251	3.03936	rna
63.0252	2.8001	rna
63.2253	2.81076	rna
63.4254	2.84141	rna
63.6254	2.91345	rna
63.8255	2.92125	rna
64.0256	2.95589	rna
64.2257	3.07291	rna
64.4258	3.01918	rna
64.6258	3.06749	rna
64.8259	2.97696	rna
65.026	3.08398	rna
65.2261	2.95904	rna
65.4262	2.99929	rna
65.6262	3.09902	rna
65.8263	3.04439	rna
66.0264	2.95003	rna
66.2265	2.93379	rna
66.4266	2.83721	rna
66.6266	2.88735	rna
66.8267	3.1142	rna
67.0268	3.05543	rna
67.2269	3.29132	rna
67.427	3.38565	rna
67.627	3.30105	rna
67.8271	3.32888	rna
68.0272	3.37524	rna
68.2273	3.26136	rna
68.4274	3.20666	rna
68.6274	3.12209	rna
68.8275	3.26411	rna
69.0276	3.13395	rna
69.2277	3.09876	rna
69.4278	3.05248	rna
69.6278	3.11036	rna
69.8279	2.99348	rna
70.028	2.90412	rna
70.2281	2.93758	rna
70.4282	2.69551	rna
70.6282	2.62352	rna
70.8283	2.64847	rna
71.0284	2.5662	rna
71.2285	2.67163	rna
71.4286	2.7836	rna
71.6286	2.97619	rna
71.8287	2.93871	rna
72.0288	2.94301	rna
72.2289	2.83985	rna
72.429	2.77117	rna
72.629	2.83538	rna
72.8291	2.94366	rna
73.0292	2.70375	rna
73.2293	2.82334	rna
73.4294	2.69276	rna
73.6294	2.72878	rna
73.8295	2.80156	rna
74.0296	2.67625	rna
74.2297	2.85982	rna
74.4298	2.9309	rna
74.6298	3.0427	rna
74.8299	3.05362	rna
75.03	3.00094	rna
75.2301	3.0345	rna
75.4302	2.96916	rna
75.6302	3.08746	rna
75.8303	3.08043	rna
76.0304	3.03442	rna
76.2305	3.10655	rna
76.4306	3.10912	rna
76.6306	3.20255	rna
76.8307	3.18615	rna
77.0308	3.10111	rna
77.2309	3.23296	rna
77.431	3.43316	rna
77.631	3.28974	rna
77.8311	3.24334	rna
78.0312	3.37297	rna
78.2313	3.41818	rna
78.4314	3.27842	rna
78.6314	3.18865	rna
78.8315	3.10689	rna
79.0316	2.97538	rna
79.2317	3.00391	rna
79.4318	2.98903	rna
79.6318	3.10776	rna
79.8319	2.99442	rna
80.032	2.93971	rna
80.2321	2.87431	rna
80.4322	2.99316	rna
80.6322	3.08181	rna
80.8323	3.15038	rna
81.0324	3.12614	rna
81.2325	3.34417	rna
81.4326	3.49421	rna
81.6326	3.56479	rna
81.8327	3.56602	rna
82.0328	3.33366	rna
82.2329	3.47849	rna
82.433	3.57933	rna
82.633	3.52071	rna
82.8331	3.34269	rna
83.0332	3.29718	rna
83.2333	3.40985	rna
83.4334	3.47463	rna
83.6334	3.43741	rna
83.8335	3.49007	rna
84.0336	3.5334	rna
84.2337	3.53065	rna
84.4338	3.49895	rna
84.6338	3.32677	rna
84.8339	3.02555	rna
85.034	3.21721	rna
85.2341	3.43332	rna
85.4342	3.28003	rna
85.6342	3.32041	rna
85.8343	3.25979	rna
86.0344	3.08594	rna
86.2345	3.12127	rna
86.4346	3.01495	rna
86.6346	3.03162	rna
86.8347	2.99522	rna
87.0348	3.12457	rna
87.2349	2.97325	rna
87.435	2.81669	rna
87.635	2.61646	rna
87.8351	2.80733	rna
88.0352	2.61015	rna
88.2353	2.80716	rna
88.4354	2.78295	rna
88.6354	2.96294	rna
88.8355	2.92015	rna
89.0356	2.96827	rna
89.2357	3.01783	rna
89.4358	3.04662	rna
89.6358	3.0467	rna
89.8359	3.16351	rna
90.036	3.09477	rna
90.2361	2.83067	rna
90.4362	2.80126	rna
90.6362	2.8739	rna
90.8363	2.88646	rna
91.0364	2.85358	rna
91.2365	2.77021	rna
91.4366	2.96858	rna
91.6366	2.97141	rna
91.8367	2.93406	rna
92.0368	3.06653	rna
92.2369	3.09314	rna
92.437	3.015	rna
92.637	3.02578	rna
92.8371	3.19981	rna
93.0372	3.01522	rna
93.2373	2.99711	rna
93.4374	3.18125	rna
93.6374	3.21795	rna
93.8375	3.13007	rna
94.0376	3.21782	rna
94.2377	3.28914	rna
94.4378	3.24011	rna
94.6378	2.97274	rna
94.8379	2.89523	rna
95.038	2.944	rna
95.2381	3.04675	rna
95.4382	3.10382	rna
95.6382	3.10231	rna
95.8383	3.23933	rna
96.0384	3.09017	rna
96.2385	3.10373	rna
96.4386	3.25237	rna
96.6386	3.33965	rna
96.8387	3.42195	rna
97.0388	3.35752	rna
97.2389	3.21737	rna
97.439	3.25045	rna
97.639	3.43014	rna
97.8391	3.01886	rna
98.0392	3.00036	rna
98.2393	2.96231	rna
98.4394	3.02378	rna
98.6394	3.18804	rna
98.8395	3.1065	rna
99.0396	3.10119	rna
99.2397	3.17865	rna
99.4398	3.07938	rna
99.6398	3.29529	rna
99.8399	3.17338	rna
100.04	3.16623	rna
100.24	3.09042	rna
100.44	2.9416	rna
100.64	2.9776	rna
100.84	2.88658	rna
101.04	2.92618	rna
101.24	3.01988	rna
101.441	3.01582	rna
101.641	3.19364	rna
101.841	3.19129	rna
102.041	3.30871	rna
102.241	3.31964	rna
102.441	3.48509	rna
102.641	3.49855	rna
102.841	3.31897	rna
103.041	3.19767	rna
103.241	3.3088	rna
103.441	3.5429	rna
103.641	3.69214	rna
103.842	3.46496	rna
104.042	3.33346	rna
104.242	3.3833	rna
104.442	3.29861	rna
104.642	3.32143	rna
104.842	3.21601	rna
105.042	3.21323	rna
105.242	3.14538	rna
105.442	3.05646	rna
105.642	3.1837	rna
105.842	3.28676	rna
106.042	3.30207	rna
106.242	3.54908	rna
106.443	3.47877	rna
106.643	3.50721	rna
106.843	3.37127	rna
107.043	3.42884	rna
107.243	3.31127	rna
107.443	3.28008	rna
107.643	3.4017	rna
107.843	3.32611	rna
108.043	3.2111	rna
108.243	3.19799	rna
108.443	3.54522	rna
108.643	3.69877	rna
108.844	3.90118	rna
109.044	3.62716	rna
109.244	3.5917	rna
109.444	3.59733	rna
109.644	3.53924	rna
109.844	3.53696	rna
110.044	3.69344	rna
110.244	3.66814	rna
110.444	3.50555	rna
110.644	3.58269	rna
110.844	3.59368	rna
111.044	3.55284	rna
111.244	3.6889	rna
111.445	3.78426	rna
111.645	3.91353	rna
111.845	3.80727	rna
112.045	3.65584	rna
112.245	3.66166	rna
112.445	3.449	rna
112.645	3.50889	rna
112.845	3.4053	rna
113.045	3.35471	rna
113.245	3.39578	rna
113.445	3.42024	rna
113.645	3.37749	rna
113.846	3.62804	rna
114.046	3.75939	rna
114.246	3.73469	rna
114.446	3.62261	rna
114.646	3.61801	rna
114.846	3.59234	rna
115.046	3.79393	rna
115.246	3.67576	rna
115.446	3.54506	rna
115.646	3.70655	rna
115.846	3.69159	rna
116.046	3.75571	rna
116.246	3.66837	rna
116.447	3.59152	rna
116.647	3.8641	rna
116.847	3.92161	rna
117.047	4.12283	rna
117.247	3.94223	rna
117.447	4.01988	rna
117.647	4.07655	rna
117.847	3.9971	rna
118.047	3.97462	rna
118.247	3.83026	rna
118.447	3.75796	rna
118.647	3.80181	rna
118.848	3.73488	rna
119.048	3.79451	rna
119.248	3.65893	rna
119.448	3.75581	rna
119.648	3.5953	rna
119.848	3.80814	rna
120.048	3.7877	rna
120.248	3.72482	rna
120.448	3.65714	rna
120.648	3.52801	rna
120.848	3.67681	rna
121.048	3.83128	rna
121.248	3.83102	rna
121.449	4.08759	rna
121.649	4.11712	rna
121.849	3.90897	rna
122.049	3.64282	rna
122.249	3.5674	rna
122.449	3.49262	rna
122.649	3.64117	rna
122.849	3.44776	rna
123.049	3.34954	rna
123.249	3.15261	rna
123.449	3.00263	rna
123.649	2.80916	rna
123.85	2.93169	rna
124.05	2.91936	rna
124.25	2.99685	rna
124.45	3.01932	rna
124.65	3.16676	rna
124.85	3.22327	rna
125.05	3.12301	rna
125.25	3.10922	rna
125.45	2.89814	rna
125.65	3.00379	rna
125.85	2.82441	rna
126.05	2.68616	rna
126.25	2.74177	rna
126.451	2.9563	rna
126.651	2.93994	rna
126.851	3.07728	rna
127.051	3.07256	rna
127.251	3.04398	rna
127.451	3.04067	rna
127.651	3.07393	rna
127.851	3.31652	rna
128.051	3.39203	rna
128.251	3.43818	rna
128.451	3.6108	rna
128.651	3.41865	rna
128.852	3.52014	rna
129.052	3.29578	rna
129.252	3.32126	rna
129.452	3.43568	rna
129.652	3.50862	rna
129.852	3.42868	rna
130.052	3.63142	rna
130.252	3.63904	rna
130.452	3.60006	rna
130.652	3.7348	rna
130.852	3.84064	rna
131.052	3.67381	rna
131.252	3.72261	rna
131.453	3.82876	rna
131.653	3.86702	rna
131.853	3.82325	rna
132.053	3.73338	rna
132.253	3.66885	rna
132.453	3.75516	rna
132.653	3.57552	rna
132.853	3.5159	rna
133.053	3.29027	rna
133.253	3.15601	rna
133.453	3.21905	rna
133.653	3.19327	rna
133.854	3.36971	rna
134.054	3.4368	rna
134.254	3.53962	rna
134.454	3.87093	rna
134.654	4.06385	rna
134.854	4.08538	rna
135.054	3.94084	rna
135.254	4.09506	rna
135.454	4.0864	rna
135.654	3.93422	rna
135.854	3.95177	rna
136.054	3.79999	rna
136.254	4.02742	rna
136.455	3.71766	rna
136.655	3.7163	rna
136.855	3.77559	rna
137.055	3.87374	rna
137.255	3.78896	rna
137.455	3.95026	rna
137.655	3.96063	rna
137.855	4.02678	rna
138.055	4.28601	rna
138.255	4.06724	rna
138.455	4.11071	rna
138.655	4.33646	rna
138.856	4.25882	rna
139.056	4.25517	rna
139.256	3.83421	rna
139.456	3.86149	rna
139.656	3.87831	rna
139.856	3.80683	rna
140.056	3.95375	rna
140.256	3.88417	rna
140.456	3.9531	rna
140.656	4.11692	rna
140.856	3.88007	rna
141.056	3.97627	rna
141.256	3.71785	rna
141.457	3.98008	rna
141.657	3.90065	rna
141.857	3.84271	rna
142.057	3.92608	rna
142.257	4.0758	rna
142.457	3.878	rna
142.657	3.95533	rna
142.857	3.72995	rna
143.057	3.90412	rna
143.257	3.89168	rna
143.457	3.95975	rna
143.657	3.88405	rna
143.858	3.91105	rna
144.058	4.08434	rna
144.258	4.08627	rna
144.458	4.09483	rna
144.658	4.04818	rna
144.858	4.19104	rna
145.058	4.10487	rna
145.258	4.10469	rna
145.458	4.10703	rna
145.658	3.91379	rna
145.858	3.96618	rna
146.058	4.12838	rna
146.258	4.07556	rna
146.459	4.2137	rna
146.659	4.19495	rna
146.859	4.12779	rna
147.059	3.96769	rna
147.259	4.04023	rna
147.459	3.98461	rna
147.659	3.97704	rna
147.859	4.09201	rna
148.059	4.08673	rna
148.259	4.16902	rna
148.459	4.18714	rna
148.659	4.07219	rna
148.86	3.87301	rna
149.06	4.08101	rna
149.26	4.00075	rna
149.46	3.99734	rna
149.66	3.83349	rna
149.86	3.75886	rna
150.06	3.56845	rna
150.26	3.56454	rna
150.46	3.60842	rna
150.66	3.68963	rna
150.86	3.5852	rna
151.06	3.63744	rna
151.26	3.58451	rna
151.461	3.52657	rna
151.661	3.68866	rna
151.861	3.64439	rna
152.061	3.69062	rna
152.261	3.71175	rna
152.461	3.69404	rna
152.661	3.75096	rna
152.861	3.79964	rna
153.061	3.78964	rna
153.261	3.73501	rna
153.461	3.96964	rna
153.661	3.79846	rna
153.862	3.83535	rna
154.062	3.97493	rna
154.262	3.98291	rna
154.462	4.08382	rna
154.662	4.05024	rna
154.862	3.81397	rna
155.062	3.92209	rna
155.262	3.83259	rna
155.462	3.9081	rna
155.662	3.64276	rna
155.862	3.77449	rna
156.062	3.91913	rna
156.262	3.96645	rna
156.463	4.12189	rna
156.663	4.10115	rna
156.863	3.89352	rna
157.063	3.89929	rna
157.263	3.94344	rna
157.463	3.82606	rna
157.663	3.94258	rna
157.863	3.88186	rna
158.063	4.10017	rna
158.263	4.22635	rna
158.463	4.13243	rna
158.663	4.2659	rna
158.864	4.34795	rna
159.064	4.1939	rna
159.264	4.24509	rna
159.464	4.30229	rna
159.664	4.45586	rna
159.864	4.24667	rna
160.064	4.3177	rna
160.264	4.33607	rna
160.464	4.06572	rna
160.664	4.00459	rna
160.864	3.8264	rna
161.064	3.8818	rna
161.264	3.82011	rna
161.465	3.87916	rna
161.665	3.6852	rna
161.865	3.60638	rna
162.065	3.71111	rna
162.265	3.7591	rna
162.465	3.78343	rna
162.665	3.79061	rna
162.865	3.66585	rna
163.065	3.66335	rna
163.265	3.66274	rna
163.465	3.80843	rna
163.665	3.55635	rna
163.866	3.30944	rna
164.066	3.32706	rna
164.266	3.11707	rna
164.466	3.23113	rna
164.666	3.44681	rna
164.866	3.7369	rna
165.066	3.67347	rna
165.266	3.6912	rna
165.466	3.71361	rna
165.666	3.72057	rna
165.866	3.9453	rna
166.066	3.59212	rna
166.266	3.63419	rna
166.467	3.59021	rna
166.667	3.75963	rna
166.867	3.62373	rna
167.067	3.35599	rna
167.267	3.33788	rna
167.467	3.34135	rna
167.667	3.53044	rna
167.867	3.62054	rna
168.067	3.59398	rna
168.267	3.70654	rna
168.467	3.53475	rna
168.667	3.48947	rna
168.868	3.49864	rna
169.068	3.48521	rna
169.268	3.45098	rna
169.468	3.43866	rna
169.668	3.5286	rna
169.868	3.42322	rna
170.068	3.26112	rna
170.268	3.16261	rna
170.468	3.36669	rna
170.668	3.46255	rna
170.868	3.4292	rna
171.068	3.21518	rna
171.268	3.17801	rna
171.469	3.37633	rna
171.669	3.2706	rna
171.869	3.24165	rna
172.069	3.27822	rna
172.269	3.27124	rna
172.469	3.30484	rna
172.669	3.26523	rna
172.869	3.26051	rna
173.069	3.38876	rna
173.269	3.26565	rna
173.469	3.0633	rna
173.669	3.06047	rna
173.87	2.94509	rna
174.07	3.15645	rna
174.27	3.30678	rna
174.47	3.38987	rna
174.67	3.34191	rna
174.87	3.29722	rna
175.07	3.28548	rna
175.27	3.30817	rna
175.47	3.30844	rna
175.67	3.44657	rna
175.87	3.33329	rna
176.07	3.49052	rna
176.27	3.32995	rna
176.471	3.39937	rna
176.671	3.19585	rna
176.871	3.30329	rna
177.071	3.19393	rna
177.271	3.43351	rna
177.471	3.54199	rna
177.671	3.55717	rna
177.871	3.30873	rna
178.071	3.3513	rna
178.271	3.391	rna
178.471	3.23536	rna
178.671	3.33724	rna
178.872	3.59774	rna
179.072	3.40426	rna
179.272	3.46192	rna
179.472	3.55543	rna
179.672	3.30195	rna
179.872	3.26934	rna
180.072	2.95425	rna
180.272	3.27748	rna
180.472	3.26472	rna
180.672	3.33488	rna
180.872	3.67121	rna
181.072	3.71177	rna
181.272	3.72779	rna
181.473	3.69467	rna
181.673	3.67475	rna
181.873	3.64828	rna
182.073	3.58593	rna
182.273	3.53985	rna
182.473	3.51391	rna
182.673	3.72216	rna
182.873	3.77351	rna
183.073	3.58417	rna
183.273	3.62809	rna
183.473	3.66161	rna
183.673	3.65646	rna
183.874	3.55708	rna
184.074	3.44084	rna
184.274	3.45278	rna
184.474	3.22037	rna
184.674	3.05761	rna
184.874	3.31866	rna
185.074	3.17704	rna
185.274	3.11126	rna
185.474	3.08543	rna
185.674	3.24366	rna
185.874	3.38278	rna
186.074	3.32623	rna
186.274	3.39772	rna
186.475	3.25166	rna
186.675	3.34569	rna
186.875	3.53683	rna
187.075	3.25268	rna
187.275	3.25479	rna
187.475	3.14274	rna
187.675	3.33241	rna
187.875	3.18327	rna
188.075	3.14733	rna
188.275	3.00802	rna
188.475	2.99751	rna
188.675	3.09018	rna
188.876	3.00132	rna
189.076	2.93561	rna
189.276	2.77353	rna
189.476	2.93726	rna
189.676	2.87443	rna
189.876	3.06789	rna
190.076	3.05997	rna
190.276	3.0913	rna
190.476	3.2709	rna
190.676	3.32055	rna
190.876	3.05623	rna
191.076	3.00301	rna
191.276	3.04851	rna
191.477	3.08855	rna
191.677	3.00387	rna
191.877	3.02373	rna
192.077	2.95856	rna
192.277	3.08338	rna
192.477	3.15427	rna
192.677	3.15584	rna
192.877	3.0958	rna
193.077	2.9707	rna
193.277	3.04385	rna
193.477	3.17713	rna
193.677	3.23721	rna
193.878	3.31581	rna
194.078	3.11269	rna
194.278	3.02997	rna
194.478	2.92211	rna
194.678	2.8737	rna
194.878	2.81724	rna
195.078	2.84201	rna
195.278	2.87646	rna
195.478	2.81488	rna
195.678	2.81712	rna
195.878	2.94157	rna
196.078	2.87433	rna
196.278	2.97407	rna
196.479	3.0178	rna
196.679	3.11857	rna
196.879	3.16061	rna
197.079	3.14014	rna
197.279	3.17705	rna
197.479	3.12433	rna
197.679	3.06687	rna
197.879	3.0479	rna
198.079	3.15269	rna
198.279	3.01586	rna
198.479	3.19947	rna
198.679	3.15544	rna
198.88	3.13203	rna
199.08	3.0837	rna
199.28	3.03233	rna
199.48	2.95798	rna
199.68	2.83434	rna
199.88	2.82451	rna
200.08	2.90988	rna
200.28	2.79643	rna
200.48	2.78299	rna
200.68	2.98082	rna
200.88	3.01742	rna
201.08	2.88205	rna
201.28	2.95535	rna
201.481	3.08274	rna
201.681	3.07458	rna
201.881	3.15986	rna
202.081	3.30392	rna
202.281	3.27882	rna
202.481	3.09704	rna
202.681	3.30967	rna
202.881	3.27882	rna
203.081	3.28102	rna
203.281	3.24135	rna
203.481	3.36079	rna
203.681	3.35223	rna
203.882	3.55027	rna
204.082	3.4412	rna
204.282	3.49519	rna
204.482	3.4447	rna
204.682	3.4658	rna
204.882	3.50954	rna
205.082	3.36043	rna
205.282	3.5435	rna
205.482	3.33841	rna
205.682	3.02007	rna
205.882	3.10195	rna
206.082	3.1718	rna
206.282	2.93446	rna
206.483	2.96655	rna
206.683	3.09233	rna
206.883	3.18171	rna
207.083	3.07556	rna
207.283	3.06185	rna
207.483	3.00031	rna
207.683	3.0315	rna
207.883	3.10482	rna
208.083	2.96479	rna
208.283	3.02187	rna
208.483	3.03553	rna
208.683	3.23668	rna
208.884	3.38731	rna
209.084	3.20113	rna
209.284	3.23949	rna
209.484	3.30708	rna
209.684	3.18958	rna
209.884	3.28555	rna
210.084	3.21278	rna
210.284	3.18621	rna
210.484	3.25438	rna
210.684	3.51283	rna
210.884	3.47417	rna
211.084	3.59989	rna
211.284	3.63627	rna
211.485	3.73801	rna
211.685	3.84299	rna
211.885	3.92684	rna
212.085	3.7815	rna
212.285	3.81556	rna
212.485	3.8215	rna
212.685	3.8271	rna
212.885	3.80933	rna
213.085	3.79155	rna
213.285	3.59944	rna
213.485	3.71838	rna
213.685	3.64107	rna
213.886	3.70836	rna
214.086	3.62646	rna
214.286	3.58152	rna
214.486	3.62795	rna
214.686	3.86157	rna
214.886	3.85301	rna
215.086	3.9163	rna
215.286	3.96726	rna
215.486	3.88089	rna
215.686	3.87967	rna
215.886	3.62634	rna
216.086	3.58482	rna
216.286	3.6226	rna
216.487	3.47614	rna
216.687	3.43004	rna
216.887	3.15224	rna
217.087	3.21539	rna
217.287	3.38786	rna
217.487	3.23946	rna
217.687	3.15806	rna
217.887	3.15855	rna
218.087	2.98875	rna
218.287	2.96972	rna
218.487	2.98238	rna
218.687	3.25808	rna
218.888	3.204	rna
219.088	3.30165	rna
219.288	3.09451	rna
219.488	3.05914	rna
219.688	3.1978	rna
219.888	3.10231	rna
220.088	3.08289	rna
220.288	3.25029	rna
220.488	3.32493	rna
220.688	3.44905	rna
220.888	3.62902	rna
221.088	3.75838	rna
221.288	3.53772	rna
221.489	3.71701	rna
221.689	3.75406	rna
221.889	3.62531	rna
222.089	3.61969	rna
222.289	3.58418	rna
222.489	3.5282	rna
222.689	3.35148	rna
222.889	3.25138	rna
223.089	3.26485	rna
223.289	3.09862	rna
223.489	3.19575	rna
223.689	3.26983	rna
223.89	3.19045	rna
224.09	3.08822	rna
224.29	3.35563	rna
224.49	3.09766	rna
224.69	3.12488	rna
224.89	3.23399	rna
225.09	3.36284	rna
225.29	3.51127	rna
225.49	3.50495	rna
225.69	3.33903	rna
225.89	3.28655	rna
226.09	3.4663	rna
226.29	3.4794	rna
226.491	3.46346	rna
226.691	3.43591	rna
226.891	3.53832	rna
227.091	3.64587	rna
227.291	3.50963	rna
227.491	3.47384	rna
227.691	3.54683	rna
227.891	3.61004	rna
228.091	3.52977	rna
228.291	3.33276	rna
228.491	3.37444	rna
228.691	3.25875	rna
228.892	3.30418	rna
229.092	3.50566	rna
229.292	3.39528	rna
229.492	3.39288	rna
229.692	3.33433	rna
229.892	3.42339	rna
230.092	3.30054	rna
230.292	3.49527	rna
230.492	3.30697	rna
230.692	3.31197	rna
230.892	3.49341	rna
231.092	3.59505	rna
231.292	3.60836	rna
231.493	3.43933	rna
231.693	3.29378	rna
231.893	3.3441	rna
232.093	3.29588	rna
232.293	3.45992	rna
232.493	3.24698	rna
232.693	3.39949	rna
232.893	3.55114	rna
233.093	3.64664	rna
233.293	3.62527	rna
233.493	3.70122	rna
233.693	3.60611	rna
233.894	3.75519	rna
234.094	3.62833	rna
234.294	3.48589	rna
234.494	3.42659	rna
234.694	3.37845	rna
234.894	3.44782	rna
235.094	3.598	rna
235.294	3.61375	rna
235.494	3.50346	rna
235.694	3.41026	rna
235.894	3.46378	rna
236.094	3.59193	rna
236.294	3.51403	rna
236.495	3.44296	rna
236.695	3.41952	rna
236.895	3.22463	rna
237.095	3.29347	rna
237.295	3.46594	rna
237.495	3.32934	rna
237.695	3.17831	rna
237.895	3.01869	rna
238.095	3.13863	rna
238.295	3.10177	rna
238.495	3.2226	rna
238.695	3.31053	rna
238.896	3.13995	rna
239.096	3.15879	rna
239.296	3.1072	rna
239.496	3.12473	rna
239.696	3.19614	rna
239.896	3.19124	rna
240.096	3.2327	rna
240.296	3.32722	rna
240.496	3.27486	rna
240.696	3.5233	rna
240.896	3.44524	rna
241.096	3.52956	rna
241.296	3.76268	rna
241.497	3.70694	rna
241.697	3.5792	rna
241.897	3.53991	rna
242.097	3.62574	rna
242.297	3.76715	rna
242.497	3.56529	rna
242.697	3.56039	rna
242.897	3.38828	rna
243.097	3.42507	rna
243.297	3.31059	rna
243.497	3.35224	rna
243.697	3.40429	rna
243.898	3.53097	rna
244.098	3.45433	rna
244.298	3.39595	rna
244.498	3.40315	rna
244.698	3.45063	rna
244.898	3.63836	rna
245.098	3.52712	rna
245.298	3.32352	rna
245.498	3.39009	rna
245.698	3.20533	rna
245.898	3.20248	rna
246.098	3.45028	rna
246.298	3.62493	rna
246.499	3.46198	rna
246.699	3.58935	rna
246.899	3.45263	rna
247.099	3.48292	rna
247.299	3.63012	rna
247.499	3.55699	rna
247.699	3.46368	rna
247.899	3.47593	rna
248.099	3.38864	rna
248.299	3.59863	rna
248.499	3.43451	rna
248.699	3.40399	rna
248.9	3.4597	rna
249.1	3.46554	rna
249.3	3.54905	rna
249.5	3.40224	rna
249.7	3.5624	rna
249.9	3.5172	rna
250.1	3.43158	rna
250.3	3.37896	rna
250.5	3.46851	rna
250.7	3.46475	rna
250.9	3.43096	rna
251.1	3.342	rna
251.3	3.39121	rna
251.501	3.38945	rna
251.701	3.44022	rna
251.901	3.46386	rna
252.101	3.65389	rna
252.301	3.47633	rna
252.501	3.44095	rna
252.701	3.57846	rna
252.901	3.41117	rna
253.101	3.28767	rna
253.301	3.20616	rna
253.501	3.40086	rna
253.701	3.1933	rna
253.902	3.12464	rna
254.102	3.08082	rna
254.302	3.02015	rna
254.502	3.13146	rna
254.702	3.01192	rna
254.902	3.20189	rna
255.102	3.23497	rna
255.302	3.15411	rna
255.502	3.12795	rna
255.702	3.1651	rna
255.902	3.32657	rna
256.102	3.25576	rna
256.302	3.18411	rna
256.503	3.16227	rna
256.703	3.11018	rna
256.903	2.91886	rna
257.103	2.91791	rna
257.303	2.85307	rna
257.503	2.98316	rna
257.703	2.88987	rna
257.903	2.82103	rna
258.103	2.87517	rna
258.303	2.75907	rna
258.503	2.81922	rna
258.703	2.82332	rna
258.904	2.87936	rna
259.104	2.99952	rna
259.304	2.89282	rna
259.504	2.89733	rna
259.704	2.96828	rna
259.904	2.98105	rna
260.104	3.04758	rna
260.304	2.96933	rna
260.504	3.08325	rna
260.704	3.0027	rna
260.904	3.0828	rna
261.104	2.90891	rna
261.304	2.85693	rna
261.505	2.94651	rna
261.705	3.14002	rna
261.905	3.22079	rna
262.105	3.30688	rna
262.305	3.33364	rna
262.505	3.3963	rna
262.705	3.25982	rna
262.905	3.28422	rna
263.105	3.24674	rna
263.305	3.01998	rna
263.505	3.06779	rna
263.705	3.04577	rna
263.906	3.03202	rna
264.106	2.96321	rna
264.306	3.00098	rna
264.506	3.09549	rna
264.706	3.20249	rna
264.906	3.13542	rna
265.106	3.03908	rna
265.306	3.31807	rna
265.506	3.4502	rna
265.706	3.51891	rna
265.906	3.51934	rna
266.106	3.47867	rna
266.306	3.63497	rna
266.507	3.73212	rna
266.707	3.57331	rna
266.907	3.53517	rna
267.107	3.51107	rna
267.307	3.46164	rna
267.507	3.4453	rna
267.707	3.39881	rna
267.907	3.28393	rna
268.107	3.22875	rna
268.307	3.26565	rna
268.507	3.11542	rna
268.707	3.11303	rna
268.908	3.27766	rna
269.108	2.96838	rna
269.308	3.12432	rna
269.508	3.05812	rna
269.708	3.1808	rna
269.908	3.17354	rna
270.108	3.06027	rna
270.308	2.98785	rna
270.508	2.97941	rna
270.708	2.95205	rna
270.908	3.02291	rna
271.108	3.03038	rna
271.308	3.07803	rna
271.509	3.00813	rna
271.709	3.27634	rna
271.909	3.16178	rna
272.109	3.11283	rna
272.309	3.15756	rna
272.509	3.13643	rna
272.709	3.06714	rna
272.909	2.94845	rna
273.109	3.08207	rna
273.309	2.96394	rna
273.509	3.03091	rna
273.709	3.00642	rna
273.91	3.15953	rna
274.11	3.21776	rna
274.31	3.36223	rna
274.51	3.4048	rna
274.71	3.4447	rna
274.91	3.65373	rna
275.11	3.79592	rna
275.31	3.65939	rna
275.51	3.52535	rna
275.71	3.65489	rna
275.91	3.80819	rna
276.11	3.96366	rna
276.31	3.83599	rna
276.511	3.79135	rna
276.711	3.83589	rna
276.911	4.03602	rna
277.111	4.10437	rna
277.311	3.94224	rna
277.511	3.97359	rna
277.711	3.77969	rna
277.911	3.7629	rna
278.111	3.83101	rna
278.311	3.73512	rna
278.511	3.78749	rna
278.711	3.62715	rna
278.912	3.52837	rna
279.112	3.65152	rna
279.312	3.56291	rna
279.512	3.70387	rna
279.712	3.7702	rna
279.912	3.72727	rna
280.112	3.85146	rna
280.312	3.69674	rna
280.512	3.58002	rna
280.712	3.64443	rna
280.912	3.58363	rna
281.112	3.61701	rna
281.312	3.44671	rna
281.513	3.51157	rna
281.713	3.39215	rna
281.913	3.2109	rna
282.113	3.14777	rna
282.313	3.09677	rna
282.513	3.19638	rna
282.713	3.18225	rna
282.913	3.02286	rna
283.113	3.14866	rna
283.313	3.13163	rna
283.513	3.11284	rna
283.713	2.89965	rna
283.914	2.7549	rna
284.114	2.83943	rna
284.314	2.95109	rna
284.514	2.74187	rna
284.714	2.69888	rna
284.914	2.74041	rna
285.114	2.84282	rna
285.314	2.81961	rna
285.514	2.70506	rna
285.714	2.85081	rna
285.914	2.99747	rna
286.114	2.86438	rna
286.314	2.88731	rna
286.515	3.07302	rna
286.715	3.04912	rna
286.915	2.8662	rna
287.115	2.82177	rna
287.315	3.06608	rna
287.515	3.17489	rna
287.715	3.26761	rna
287.915	3.38424	rna
288.115	3.36159	rna
288.315	3.35625	rna
288.515	3.33398	rna
288.715	3.19504	rna
288.916	3.11971	rna
289.116	3.11239	rna
289.316	3.1358	rna
289.516	3.20529	rna
289.716	3.20193	rna
289.916	3.27146	rna
290.116	3.56541	rna
290.316	3.65405	rna
290.516	3.50392	rna
290.716	3.28038	rna
290.916	3.49095	rna
291.116	3.58595	rna
291.316	3.67505	rna
291.517	3.77352	rna
291.717	3.83048	rna
291.917	4.02646	rna
292.117	4.09649	rna
292.317	4.04378	rna
292.517	3.96745	rna
292.717	4.04057	rna
292.917	4.13521	rna
293.117	4.18012	rna
293.317	4.21698	rna
293.517	4.35448	rna
293.717	4.06874	rna
293.918	4.11114	rna
294.118	3.94896	rna
294.318	4.05572	rna
294.518	3.9669	rna
294.718	3.92393	rna
294.918	3.99335	rna
295.118	3.95614	rna
295.318	3.94762	rna
295.518	4.01874	rna
295.718	3.99994	rna
295.918	3.88633	rna
296.118	3.87744	rna
296.318	3.91103	rna
296.519	3.80403	rna
296.719	3.78539	rna
296.919	3.5092	rna
297.119	3.67879	rna
297.319	3.51176	rna
297.519	3.67605	rna
297.719	3.55102	rna
297.919	3.57454	rna
298.119	3.62866	rna
298.319	3.60313	rna
298.519	3.39174	rna
298.719	3.30197	rna
298.92	3.45393	rna
299.12	3.35866	rna
299.32	3.40051	rna
299.52	3.44345	rna
299.72	3.43409	rna
299.92	3.40093	rna
300.12	3.22246	rna
300.32	3.2352	rna
300.52	3.2646	rna
300.72	3.3063	rna
300.92	3.5389	rna
301.12	3.63205	rna
301.32	3.68352	rna
301.521	3.58692	rna
301.721	3.38006	rna
301.921	3.31502	rna
302.121	3.36472	rna
302.321	3.20241	rna
302.521	3.23791	rna
302.721	3.30496	rna
302.921	3.36656	rna
303.121	3.22869	rna
303.321	3.52	rna
303.521	3.40723	rna
303.721	3.63595	rna
303.922	3.677	rna
304.122	3.57688	rna
304.322	3.82658	rna
304.522	3.55289	rna
304.722	3.52722	rna
304.922	3.68086	rna
305.122	3.77111	rna
305.322	3.72828	rna
305.522	3.77526	rna
305.722	3.62635	rna
305.922	3.67476	rna
306.122	3.74313	rna
306.322	3.5285	rna
306.523	3.31697	rna
306.723	3.35189	rna
306.923	3.35262	rna
307.123	3.4602	rna
307.323	3.51776	rna
307.523	3.54409	rna
307.723	3.53631	rna
307.923	3.57872	rna
308.123	3.7525	rna
308.323	3.62478	rna
308.523	3.73547	rna
308.723	3.84535	rna
308.924	3.85779	rna
309.124	3.81665	rna
309.324	3.91627	rna
309.524	3.98036	rna
309.724	3.79615	rna
309.924	3.77765	rna
310.124	3.8648	rna
310.324	3.74321	rna
310.524	3.89373	rna
310.724	3.96766	rna
310.924	4.00453	rna
311.124	3.96455	rna
311.324	3.57522	rna
311.525	3.57517	rna
311.725	3.3462	rna
311.925	3.27833	rna
312.125	3.50092	rna
312.325	3.50436	rna
312.525	3.61687	rna
312.725	3.5819	rna
312.925	3.6322	rna
313.125	3.54741	rna
313.325	3.51927	rna
313.525	3.57646	rna
313.725	3.43027	rna
313.926	3.27526	rna
314.126	3.18969	rna
314.326	3.14912	rna
314.526	3.00008	rna
314.726	3.10544	rna
314.926	3.1688	rna
315.126	3.46812	rna
315.326	3.42174	rna
315.526	3.54899	rna
315.726	3.61666	rna
315.926	3.50414	rna
316.126	3.43941	rna
316.326	3.41605	rna
316.527	3.53788	rna
316.727	3.64658	rna
316.927	3.49334	rna
317.127	3.48879	rna
317.327	3.59669	rna
317.527	3.72511	rna
317.727	3.72422	rna
317.927	3.6832	rna
318.127	3.69557	rna
318.327	3.73745	rna
318.527	3.83112	rna
318.727	3.79693	rna
318.928	3.73116	rna
319.128	3.77128	rna
319.328	3.87444	rna
319.528	3.89896	rna
319.728	3.69343	rna
319.928	3.54206	rna
320.128	3.28468	rna
320.328	3.21577	rna
320.528	3.28008	rna
320.728	3.2362	rna
320.928	3.24473	rna
321.128	3.58796	rna
321.328	3.46732	rna
321.529	3.35553	rna
321.729	3.3763	rna
321.929	3.25627	rna
322.129	3.38896	rna
322.329	3.23245	rna
322.529	3.25546	rna
322.729	3.40586	rna
322.929	3.59009	rna
323.129	3.69217	rna
323.329	3.62127	rna
323.529	3.47739	rna
323.729	3.51889	rna
323.93	3.45395	rna
324.13	3.38841	rna
324.33	3.28601	rna
324.53	3.34957	rna
324.73	3.46382	rna
324.93	3.46849	rna
325.13	3.51554	rna
325.33	3.63556	rna
325.53	3.5301	rna
325.73	3.60728	rna
325.93	3.57692	rna
326.13	3.50675	rna
326.33	3.66273	rna
326.531	3.63363	rna
326.731	3.67342	rna
326.931	3.54666	rna
327.131	3.75789	rna
327.331	3.90461	rna
327.531	3.90828	rna
327.731	3.781	rna
327.931	3.76938	rna
328.131	3.82765	rna
328.331	3.84615	rna
328.531	3.91398	rna
328.731	3.87545	rna
328.932	4.0283	rna
329.132	3.94665	rna
329.332	3.82133	rna
329.532	4.03122	rna
329.732	4.01308	rna
329.932	3.88639	rna
330.132	3.86454	rna
330.332	3.81976	rna
330.532	4.0229	rna
330.732	4.09887	rna
330.932	4.02036	rna
331.132	4.19192	rna
331.332	4.14817	rna
331.533	4.38909	rna
331.733	4.49699	rna
331.933	4.39932	rna
332.133	4.62048	rna
332.333	4.28679	rna
332.533	4.18159	rna
332.733	4.11867	rna
332.933	3.9623	rna
333.133	3.90126	rna
333.333	3.92125	rna
333.533	4.0587	rna
333.733	4.08582	rna
333.934	4.00987	rna
334.134	4.15226	rna
334.334	4.19861	rna
334.534	4.10428	rna
334.734	4.1519	rna
334.934	4.20645	rna
335.134	4.06476	rna
335.334	4.22929	rna
335.534	4.27134	rna
335.734	4.38233	rna
335.934	4.26863	rna
336.134	4.34053	rna
336.334	4.22033	rna
336.535	4.28648	rna
336.735	4.21674	rna
336.935	4.12247	rna
337.135	4.26709	rna
337.335	4.26397	rna
337.535	4.2126	rna
337.735	4.18853	rna
337.935	4.21703	rna
338.135	4.27881	rna
338.335	4.21512	rna
338.535	4.23569	rna
338.735	4.3118	rna
338.936	4.32288	rna
339.136	4.30675	rna
339.336	4.18788	rna
339.536	4.04849	rna
339.736	4.25589	rna
339.936	4.13371	rna
340.136	4.09703	rna
340.336	4.05908	rna
340.536	4.01651	rna
340.736	4.07078	rna
340.936	3.93397	rna
341.136	3.97948	rna
341.336	3.75724	rna
341.537	3.72222	rna
341.737	3.75418	rna
341.937	4.0401	rna
342.137	3.9227	rna
342.337	4.11425	rna
342.537	4.00673	rna
342.737	3.81591	rna
342.937	3.82834	rna
343.137	3.75372	rna
343.337	3.98936	rna
343.537	3.93271	rna
343.737	3.89219	rna
343.938	3.72688	rna
344.138	3.65477	rna
344.338	3.77882	rna
344.538	3.83895	rna
344.738	3.68373	rna
344.938	3.74593	rna
345.138	3.73031	rna
345.338	3.73384	rna
345.538	3.72484	rna
345.738	3.73343	rna
345.938	3.9597	rna
346.138	3.93742	rna
346.338	3.94774	rna
346.539	3.97371	rna
346.739	4.07179	rna
346.939	4.13675	rna
347.139	3.98519	rna
347.339	3.97748	rna
347.539	4.1443	rna
347.739	4.17722	rna
347.939	4.17738	rna
348.139	4.12483	rna
348.339	3.87277	rna
348.539	3.94901	rna
348.739	3.90847	rna
348.94	4.02289	rna
349.14	4.00288	rna
349.34	4.01468	rna
349.54	4.18292	rna
349.74	4.32474	rna
349.94	4.07848	rna
350.14	4.05774	rna
350.34	4.14197	rna
350.54	4.19701	rna
350.74	4.28662	rna
350.94	4.39431	rna
351.14	4.43464	rna
351.34	4.5665	rna
351.541	4.29907	rna
351.741	4.154	rna
351.941	4.01789	rna
352.141	4.06718	rna
352.341	4.08696	rna
352.541	4.1362	rna
352.741	4.0834	rna
352.941	3.96668	rna
353.141	3.77561	rna
353.341	3.82636	rna
353.541	3.7437	rna
353.741	3.64624	rna
353.942	3.64625	rna
354.142	3.60466	rna
354.342	3.25281	rna
354.542	3.18614	rna
354.742	3.33096	rna
354.942	3.36826	rna
355.142	3.63769	rna
355.342	3.9228	rna
355.542	3.94581	rna
355.742	3.87612	rna
355.942	3.82114	rna
356.142	3.98916	rna
356.342	4.05242	rna
356.543	3.97419	rna
356.743	4.04475	rna
356.943	3.96225	rna
357.143	3.8932	rna
357.343	3.88623	rna
357.543	3.89603	rna
357.743	4.01475	rna
357.943	4.30929	rna
358.143	4.21189	rna
358.343	4.10428	rna
358.543	3.91884	rna
358.743	3.82983	rna
358.944	3.86008	rna
359.144	3.79934	rna
359.344	3.89569	rna
359.544	3.99636	rna
359.744	3.96428	rna
359.944	3.95107	rna
360.144	3.65211	rna
360.344	3.50412	rna
360.544	3.55325	rna
360.744	3.7529	rna
360.944	3.78825	rna
361.144	3.45461	rna
361.344	3.61811	rna
361.545	3.45079	rna
361.745	3.57238	rna
361.945	3.52568	rna
362.145	3.51142	rna
362.345	3.35537	rna
362.545	3.31602	rna
362.745	3.38983	rna
362.945	3.27757	rna
363.145	3.34782	rna
363.345	3.44964	rna
363.545	3.47542	rna
363.745	3.39977	rna
363.946	3.51781	rna
364.146	3.34994	rna
364.346	3.51443	rna
364.546	3.44951	rna
364.746	3.37157	rna
364.946	3.31081	rna
365.146	3.3653	rna
365.346	3.59253	rna
365.546	3.499	rna
365.746	3.42787	rna
365.946	3.40651	rna
366.146	3.48444	rna
366.346	3.35926	rna
366.547	3.42039	rna
366.747	3.36553	rna
366.947	3.28261	rna
367.147	3.25774	rna
367.347	3.26543	rna
367.547	3.21465	rna
367.747	3.29769	rna
367.947	3.24418	rna
368.147	3.27665	rna
368.347	3.24012	rna
368.547	3.21825	rna
368.747	3.25564	rna
368.948	3.21876	rna
369.148	3.34295	rna
369.348	3.2028	rna
369.548	3.25588	rna
369.748	3.25191	rna
369.948	3.28697	rna
370.148	3.47689	rna
370.348	3.26361	rna
370.548	3.25956	rna
370.748	3.32274	rna
370.948	3.32747	rna
371.148	3.29022	rna
371.348	3.25011	rna
371.549	3.22421	rna
371.749	3.23855	rna
371.949	3.33332	rna
372.149	3.41461	rna
372.349	3.40002	rna
372.549	3.521	rna
372.749	3.29084	rna
372.949	3.31695	rna
373.149	3.56087	rna
373.349	3.57871	rna
373.549	3.50547	rna
373.749	3.68649	rna
373.95	3.87306	rna
374.15	3.89693	rna
374.35	3.79379	rna
374.55	3.8581	rna
374.75	3.6107	rna
374.95	3.85445	rna
375.15	3.87031	rna
375.35	3.77707	rna
375.55	3.72894	rna
375.75	3.62332	rna
375.95	3.77967	rna
376.15	3.60511	rna
376.35	3.48767	rna
376.551	3.34928	rna
376.751	3.24248	rna
376.951	3.12086	rna
377.151	3.36109	rna
377.351	3.38178	rna
377.551	3.19789	rna
377.751	3.35386	rna
377.951	3.29168	rna
378.151	3.3582	rna
378.351	3.31434	rna
378.551	3.50694	rna
378.751	3.39474	rna
378.952	3.49613	rna
379.152	3.64735	rna
379.352	3.63727	rna
379.552	3.69916	rna
379.752	3.79019	rna
379.952	3.81058	rna
380.152	3.86992	rna
380.352	3.7987	rna
380.552	3.79351	rna
380.752	3.72769	rna
380.952	3.71789	rna
381.152	3.67115	rna
381.352	3.57611	rna
381.553	3.57573	rna
381.753	3.57684	rna
381.953	3.44355	rna
382.153	3.44782	rna
382.353	3.51041	rna
382.553	3.44828	rna
382.753	3.43566	rna
382.953	3.41336	rna
383.153	3.50898	rna
383.353	3.5728	rna
383.553	3.63733	rna
383.753	3.43728	rna
383.954	3.3325	rna
384.154	3.27791	rna
384.354	3.24809	rna
384.554	3.30876	rna
384.754	3.37616	rna
384.954	3.46265	rna
385.154	3.31422	rna
385.354	3.35605	rna
385.554	3.43516	rna
385.754	3.63289	rna
385.954	3.44038	rna
386.154	3.52127	rna
386.354	3.66905	rna
386.555	3.46409	rna
386.755	3.22001	rna
386.955	3.26347	rna
387.155	3.53747	rna
387.355	3.5826	rna
387.555	3.74891	rna
387.755	3.79219	rna
387.955	3.5764	rna
388.155	3.49389	rna
388.355	3.52641	rna
388.555	3.62785	rna
388.755	3.73813	rna
388.956	3.80878	rna
389.156	3.68104	rna
389.356	3.75371	rna
389.556	3.69492	rna
389.756	3.67861	rna
389.956	3.61859	rna
390.156	3.52446	rna
390.356	3.44245	rna
390.556	3.57138	rna
390.756	3.68678	rna
390.956	3.87305	rna
391.156	3.76239	rna
391.356	3.76	rna
391.557	3.91672	rna
391.757	3.83326	rna
391.957	3.81131	rna
392.157	4.09375	rna
392.357	4.09182	rna
392.557	4.03206	rna
392.757	4.17025	rna
392.957	4.23154	rna
393.157	4.20732	rna
393.357	4.10642	rna
393.557	4.05987	rna
393.757	4.09535	rna
393.958	3.98788	rna
394.158	4.03663	rna
394.358	3.96181	rna
394.558	3.99653	rna
394.758	4.00865	rna
394.958	3.73195	rna
395.158	3.67129	rna
395.358	3.9294	rna
395.558	3.73608	rna
395.758	3.72118	rna
395.958	3.54784	rna
396.158	3.51683	rna
396.358	3.68313	rna
396.559	3.61329	rna
396.759	3.65403	rna
396.959	3.72695	rna
397.159	3.72305	rna
397.359	3.76985	rna
397.559	3.51396	rna
397.759	3.60897	rna
397.959	3.5306	rna
398.159	3.43276	rna
398.359	3.4828	rna
398.559	3.58034	rna
398.759	3.42867	rna
398.96	3.45317	rna
399.16	3.61338	rna
399.36	3.4915	rna
399.56	3.60066	rna
399.76	3.52769	rna
[truncated: 3,001 more rows]

## Sheet: Graph S8_apo_free_1
time	value	variable
0	1.02168	rna
0.138619	1.25697	rna
0.277238	1.59951	rna
0.415857	1.58098	rna
0.554476	1.65446	rna
0.693095	1.85418	rna
0.831714	1.69641	rna
0.970333	1.8358	rna
1.10895	1.95937	rna
1.24757	1.83049	rna
1.38619	1.98037	rna
1.52481	1.87437	rna
1.66343	2.24728	rna
1.80205	2.20287	rna
1.94067	2.13755	rna
2.07929	2.1216	rna
2.2179	2.07973	rna
2.35652	2.11659	rna
2.49514	2.22246	rna
2.63376	2.26856	rna
2.77238	2.37941	rna
2.911	2.19506	rna
3.04962	2.21809	rna
3.18824	2.23421	rna
3.32686	2.0841	rna
3.46547	2.23844	rna
3.60409	2.3651	rna
3.74271	2.59448	rna
3.88133	2.57985	rna
4.01995	2.2858	rna
4.15857	2.21518	rna
4.29719	2.26881	rna
4.43581	2.08626	rna
4.57443	2.04982	rna
4.71305	2.0047	rna
4.85166	2.02173	rna
4.99028	1.87932	rna
5.1289	2.03414	rna
5.26752	2.03459	rna
5.40614	1.99589	rna
5.54476	2.02831	rna
5.68338	1.98178	rna
5.822	2.14631	rna
5.96062	2.46899	rna
6.09924	2.52444	rna
6.23785	2.75046	rna
6.37647	2.62574	rna
6.51509	2.43224	rna
6.65371	2.54873	rna
6.79233	2.49492	rna
6.93095	2.57114	rna
7.06957	2.72444	rna
7.20819	2.53407	rna
7.34681	2.65022	rna
7.48543	2.91594	rna
7.62404	2.99135	rna
7.76266	3.20646	rna
7.90128	3.18514	rna
8.0399	3.23286	rna
8.17852	3.18394	rna
8.31714	3.09424	rna
8.45576	3.12693	rna
8.59438	3.19168	rna
8.733	3.26067	rna
8.87162	3.47456	rna
9.01023	3.41572	rna
9.14885	3.14506	rna
9.28747	3.1453	rna
9.42609	2.95789	rna
9.56471	2.7488	rna
9.70333	2.85911	rna
9.84195	3.0241	rna
9.98057	2.83677	rna
10.1192	2.74681	rna
10.2578	3.0798	rna
10.3964	2.98692	rna
10.535	2.81534	rna
10.6737	2.70972	rna
10.8123	3.01297	rna
10.9509	2.99894	rna
11.0895	3.45141	rna
11.2281	3.55831	rna
11.3668	3.30309	rna
11.5054	3.49584	rna
11.644	3.47069	rna
11.7826	3.43459	rna
11.9212	3.57498	rna
12.0599	3.66034	rna
12.1985	3.58459	rna
12.3371	3.83459	rna
12.4757	3.83475	rna
12.6143	3.79701	rna
12.7529	3.7648	rna
12.8916	3.92722	rna
13.0302	3.81578	rna
13.1688	3.78542	rna
13.3074	3.72524	rna
13.446	3.95766	rna
13.5847	4.09688	rna
13.7233	4.14534	rna
13.8619	4.03906	rna
14.0005	3.94686	rna
14.1391	4.10954	rna
14.2778	4.35077	rna
14.4164	4.11714	rna
14.555	3.87877	rna
14.6936	3.87127	rna
14.8322	3.79851	rna
14.9709	3.88199	rna
15.1095	4.113	rna
15.2481	3.64631	rna
15.3867	3.90874	rna
15.5253	3.77507	rna
15.6639	3.98456	rna
15.8026	3.89304	rna
15.9412	3.57253	rna
16.0798	3.35545	rna
16.2184	3.23435	rna
16.357	3.36873	rna
16.4957	3.38893	rna
16.6343	3.18133	rna
16.7729	3.26969	rna
16.9115	3.38679	rna
17.0501	3.47807	rna
17.1888	3.50845	rna
17.3274	3.70356	rna
17.466	3.52638	rna
17.6046	3.72732	rna
17.7432	3.90977	rna
17.8819	3.90226	rna
18.0205	3.60035	rna
18.1591	3.83675	rna
18.2977	3.66088	rna
18.4363	3.39543	rna
18.5749	3.05454	rna
18.7136	3.18312	rna
18.8522	3.18284	rna
18.9908	3.36714	rna
19.1294	3.63713	rna
19.268	3.69082	rna
19.4067	3.83012	rna
19.5453	3.69258	rna
19.6839	3.64249	rna
19.8225	3.64708	rna
19.9611	3.73068	rna
20.0998	3.71227	rna
20.2384	3.5799	rna
20.377	3.70611	rna
20.5156	3.68211	rna
20.6542	3.53892	rna
20.7928	3.85625	rna
20.9315	3.65031	rna
21.0701	4.01925	rna
21.2087	3.6828	rna
21.3473	3.64651	rna
21.4859	3.7414	rna
21.6246	3.48785	rna
21.7632	3.9616	rna
21.9018	4.00195	rna
22.0404	4.00468	rna
22.179	4.08635	rna
22.3177	4.08782	rna
22.4563	3.84026	rna
22.5949	3.81712	rna
22.7335	3.56338	rna
22.8721	3.50146	rna
23.0108	3.40541	rna
23.1494	3.47	rna
23.288	3.68992	rna
23.4266	3.76961	rna
23.5652	3.96739	rna
23.7038	4.02332	rna
23.8425	3.91737	rna
23.9811	3.89479	rna
24.1197	3.927	rna
24.2583	4.10187	rna
24.3969	3.77106	rna
24.5356	3.62916	rna
24.6742	3.40288	rna
24.8128	3.90846	rna
24.9514	3.95913	rna
25.09	3.78194	rna
25.2287	4.05124	rna
25.3673	3.75444	rna
25.5059	3.87814	rna
25.6445	4.0436	rna
25.7831	3.95648	rna
25.9218	4.47323	rna
26.0604	4.29946	rna
26.199	4.4689	rna
26.3376	4.41202	rna
26.4762	4.30977	rna
26.6148	4.20507	rna
26.7535	4.24988	rna
26.8921	3.97924	rna
27.0307	3.90292	rna
27.1693	3.93795	rna
27.3079	4.2899	rna
27.4466	4.35905	rna
27.5852	4.41173	rna
27.7238	4.51011	rna
27.8624	4.50125	rna
28.001	4.40225	rna
28.1397	4.30286	rna
28.2783	3.96532	rna
28.4169	4.44711	rna
28.5555	4.32135	rna
28.6941	4.15838	rna
28.8328	4.53325	rna
28.9714	4.70477	rna
29.11	4.80898	rna
29.2486	4.70815	rna
29.3872	4.91592	rna
29.5258	4.73461	rna
29.6645	4.73687	rna
29.8031	4.90705	rna
29.9417	4.89747	rna
30.0803	5.08043	rna
30.2189	5.39749	rna
30.3576	5.27902	rna
30.4962	5.3495	rna
30.6348	5.22499	rna
30.7734	5.2585	rna
30.912	5.1831	rna
31.0507	5.0952	rna
31.1893	5.32198	rna
31.3279	5.36742	rna
31.4665	5.47497	rna
31.6051	5.26447	rna
31.7438	5.11061	rna
31.8824	4.91272	rna
32.021	4.53783	rna
32.1596	4.40263	rna
32.2982	4.43984	rna
32.4368	4.36802	rna
32.5755	4.56807	rna
32.7141	4.88005	rna
32.8527	4.88989	rna
32.9913	4.76915	rna
33.1299	4.77652	rna
33.2686	4.67234	rna
33.4072	4.83664	rna
33.5458	4.98069	rna
33.6844	4.97412	rna
33.823	5.18543	rna
33.9617	5.24098	rna
34.1003	4.93379	rna
34.2389	5.18595	rna
34.3775	5.18177	rna
34.5161	5.20298	rna
34.6547	5.10595	rna
34.7934	4.76092	rna
34.932	4.6208	rna
35.0706	4.75032	rna
35.2092	4.47823	rna
35.3478	4.78732	rna
35.4865	4.75039	rna
35.6251	4.54787	rna
35.7637	4.60777	rna
35.9023	4.37065	rna
36.0409	4.23616	rna
36.1796	4.37544	rna
36.3182	4.28349	rna
36.4568	4.54735	rna
36.5954	4.68486	rna
36.734	4.724	rna
36.8727	4.80492	rna
37.0113	4.89055	rna
37.1499	4.84873	rna
37.2885	4.58501	rna
37.4271	4.64332	rna
37.5657	4.61575	rna
37.7044	4.84505	rna
37.843	4.96296	rna
37.9816	4.86613	rna
38.1202	4.78527	rna
38.2588	4.49602	rna
38.3975	4.50683	rna
38.5361	4.58964	rna
38.6747	4.38655	rna
38.8133	4.35477	rna
38.9519	4.27425	rna
39.0906	3.94784	rna
39.2292	4.20133	rna
39.3678	4.49503	rna
39.5064	4.51768	rna
39.645	4.75226	rna
39.7837	4.7742	rna
39.9223	4.53644	rna
40.0609	4.50347	rna
40.1995	4.36817	rna
40.3381	4.22936	rna
40.4767	4.1618	rna
40.6154	4.04322	rna
40.754	4.21687	rna
40.8926	4.47044	rna
41.0312	4.16214	rna
41.1698	3.87588	rna
41.3085	3.85919	rna
41.4471	3.90617	rna
41.5857	3.95074	rna
41.7243	3.97634	rna
41.8629	3.8504	rna
42.0016	3.93309	rna
42.1402	3.97654	rna
42.2788	3.86309	rna
42.4174	3.891	rna
42.556	3.92923	rna
42.6947	3.80714	rna
42.8333	3.90482	rna
42.9719	3.76871	rna
43.1105	3.97065	rna
43.2491	4.00939	rna
43.3877	4.01771	rna
43.5264	4.26233	rna
43.665	4.38563	rna
43.8036	4.23738	rna
43.9422	4.16735	rna
44.0808	3.95231	rna
44.2195	3.93831	rna
44.3581	4.00711	rna
44.4967	4.23726	rna
44.6353	4.27557	rna
44.7739	4.04677	rna
44.9126	4.09995	rna
45.0512	4.30392	rna
45.1898	4.42653	rna
45.3284	4.26223	rna
45.467	4.32956	rna
45.6057	4.21069	rna
45.7443	4.29192	rna
45.8829	4.04836	rna
46.0215	3.92545	rna
46.1601	3.98915	rna
46.2987	3.92623	rna
46.4374	4.00338	rna
46.576	4.35349	rna
46.7146	4.67251	rna
46.8532	4.48703	rna
46.9918	4.58993	rna
47.1305	4.30792	rna
47.2691	4.3071	rna
47.4077	4.04492	rna
47.5463	3.55484	rna
47.6849	3.48303	rna
47.8236	3.56317	rna
47.9622	3.81753	rna
48.1008	3.79011	rna
48.2394	3.64739	rna
48.378	4.02324	rna
48.5166	3.87355	rna
48.6553	3.85088	rna
48.7939	3.6827	rna
48.9325	3.60594	rna
49.0711	3.33636	rna
49.2097	3.32289	rna
49.3484	3.39762	rna
49.487	3.43358	rna
49.6256	3.35737	rna
49.7642	3.30315	rna
49.9028	3.30078	rna
50.0415	3.35749	rna
50.1801	3.28592	rna
50.3187	3.33615	rna
50.4573	3.40783	rna
50.5959	3.24955	rna
50.7346	3.18556	rna
50.8732	3.11181	rna
51.0118	3.12035	rna
51.1504	3.35883	rna
51.289	3.44036	rna
51.4276	3.30255	rna
51.5663	3.09315	rna
51.7049	3.12795	rna
51.8435	2.90562	rna
51.9821	3.10888	rna
52.1207	3.09716	rna
52.2594	3.16682	rna
52.398	3.18828	rna
52.5366	3.46687	rna
52.6752	3.6356	rna
52.8138	3.56937	rna
52.9525	3.30311	rna
53.0911	3.37453	rna
53.2297	3.36185	rna
53.3683	3.37309	rna
53.5069	3.40932	rna
53.6456	3.55673	rna
53.7842	3.57745	rna
53.9228	3.6191	rna
54.0614	3.57429	rna
54.2	3.61867	rna
54.3386	3.30214	rna
54.4773	3.53356	rna
54.6159	3.47369	rna
54.7545	3.65369	rna
54.8931	3.70953	rna
55.0317	3.67979	rna
55.1704	3.50685	rna
55.309	3.4979	rna
55.4476	3.61124	rna
55.5862	3.86115	rna
55.7248	3.81368	rna
55.8635	3.81559	rna
56.0021	3.59252	rna
56.1407	3.45217	rna
56.2793	3.68095	rna
56.4179	3.60235	rna
56.5566	3.7629	rna
56.6952	3.89485	rna
56.8338	3.79044	rna
56.9724	3.74273	rna
57.111	3.6273	rna
57.2496	3.48024	rna
57.3883	3.60162	rna
57.5269	3.63781	rna
57.6655	3.52153	rna
57.8041	3.21692	rna
57.9427	3.28536	rna
58.0814	3.26392	rna
58.22	3.50107	rna
58.3586	3.26197	rna
58.4972	3.16041	rna
58.6358	3.21274	rna
58.7745	3.38418	rna
58.9131	3.28946	rna
59.0517	3.53701	rna
59.1903	3.45551	rna
59.3289	3.68393	rna
59.4676	3.90183	rna
59.6062	4.15465	rna
59.7448	4.17909	rna
59.8834	4.24588	rna
60.022	4.22103	rna
60.1606	4.21424	rna
60.2993	3.90288	rna
60.4379	3.97216	rna
60.5765	3.85986	rna
60.7151	3.7613	rna
60.8537	3.7886	rna
60.9924	3.71172	rna
61.131	3.92203	rna
61.2696	3.94326	rna
61.4082	3.96252	rna
61.5468	3.9321	rna
61.6855	3.86323	rna
61.8241	3.71629	rna
61.9627	3.82288	rna
62.1013	3.85249	rna
62.2399	3.91942	rna
62.3785	3.84103	rna
62.5172	3.83713	rna
62.6558	4.03687	rna
62.7944	3.81703	rna
62.933	3.70453	rna
63.0716	3.63497	rna
63.2103	3.86591	rna
63.3489	3.45031	rna
63.4875	3.54046	rna
63.6261	3.65386	rna
63.7647	3.6333	rna
63.9034	3.45479	rna
64.042	3.53145	rna
64.1806	3.4834	rna
64.3192	3.41034	rna
64.4578	3.53954	rna
64.5965	3.57979	rna
64.7351	3.74014	rna
64.8737	3.65721	rna
65.0123	3.60508	rna
65.1509	3.76548	rna
65.2895	3.69065	rna
65.4282	3.73987	rna
65.5668	3.83821	rna
65.7054	3.83766	rna
65.844	3.8473	rna
65.9826	4.00296	rna
66.1213	4.10283	rna
66.2599	4.29677	rna
66.3985	4.24132	rna
66.5371	4.06525	rna
66.6757	4.13156	rna
66.8144	4.25828	rna
66.953	3.95271	rna
67.0916	4.01128	rna
67.2302	4.06116	rna
67.3688	4.072	rna
67.5075	3.99764	rna
67.6461	3.95612	rna
67.7847	4.01304	rna
67.9233	3.65386	rna
68.0619	3.56121	rna
68.2005	3.50101	rna
68.3392	3.66619	rna
68.4778	3.80532	rna
68.6164	3.69815	rna
68.755	4.03146	rna
68.8936	3.7791	rna
69.0323	3.61557	rna
69.1709	3.48766	rna
69.3095	3.59355	rna
69.4481	3.57138	rna
69.5867	3.50865	rna
69.7254	3.34746	rna
69.864	3.31702	rna
70.0026	3.25475	rna
70.1412	3.13803	rna
70.2798	3.06518	rna
70.4185	3.17118	rna
70.5571	3.3887	rna
70.6957	3.56622	rna
70.8343	3.82327	rna
70.9729	3.64899	rna
71.1115	3.78028	rna
71.2502	3.60132	rna
71.3888	3.54439	rna
71.5274	3.5269	rna
71.666	3.66464	rna
71.8046	3.621	rna
71.9433	3.30588	rna
72.0819	3.23233	rna
72.2205	3.34511	rna
72.3591	3.4828	rna
72.4977	3.65454	rna
72.6364	3.78331	rna
72.775	3.75071	rna
72.9136	3.57728	rna
73.0522	3.49613	rna
73.1908	3.51529	rna
73.3295	3.54621	rna
73.4681	3.22796	rna
73.6067	3.15568	rna
73.7453	3.20795	rna
73.8839	3.09987	rna
74.0225	3.12708	rna
74.1612	3.14554	rna
74.2998	3.07299	rna
74.4384	3.23546	rna
74.577	3.57913	rna
74.7156	3.58711	rna
74.8543	3.75623	rna
74.9929	3.89098	rna
75.1315	4.12774	rna
75.2701	4.124	rna
75.4087	4.20129	rna
75.5474	4.307	rna
75.686	4.11105	rna
75.8246	4.09407	rna
75.9632	4.05033	rna
76.1018	3.99936	rna
76.2404	3.9497	rna
76.3791	3.76542	rna
76.5177	3.80145	rna
76.6563	3.7878	rna
76.7949	3.63752	rna
76.9335	3.47617	rna
77.0722	3.31774	rna
77.2108	3.17805	rna
77.3494	3.09869	rna
77.488	3.09625	rna
77.6266	3.17911	rna
77.7653	3.18555	rna
77.9039	3.19432	rna
78.0425	3.52793	rna
78.1811	3.19861	rna
78.3197	3.56654	rna
78.4584	3.19493	rna
78.597	3.27984	rna
78.7356	3.23792	rna
78.8742	3.09189	rna
79.0128	3.2396	rna
79.1514	3.4115	rna
79.2901	3.51452	rna
79.4287	3.41776	rna
79.5673	3.20196	rna
79.7059	3.2361	rna
79.8445	3.3872	rna
79.9832	3.29644	rna
80.1218	2.97211	rna
80.2604	3.15245	rna
80.399	3.0592	rna
80.5376	2.96354	rna
80.6763	3.05443	rna
80.8149	3.3259	rna
80.9535	3.50358	rna
81.0921	3.59915	rna
81.2307	3.4879	rna
81.3694	3.29586	rna
81.508	3.15129	rna
81.6466	3.4927	rna
81.7852	3.59354	rna
81.9238	3.85702	rna
82.0624	3.72936	rna
82.2011	3.47279	rna
82.3397	3.49968	rna
82.4783	3.34411	rna
82.6169	3.2191	rna
82.7555	3.36768	rna
82.8942	3.51138	rna
83.0328	3.43286	rna
83.1714	3.54218	rna
83.31	3.38105	rna
83.4486	3.63379	rna
83.5873	3.56509	rna
83.7259	3.3651	rna
83.8645	3.38285	rna
84.0031	3.60037	rna
84.1417	3.30147	rna
84.2804	3.38208	rna
84.419	3.44433	rna
84.5576	3.15307	rna
84.6962	3.4093	rna
84.8348	3.51868	rna
84.9734	3.30855	rna
85.1121	3.19706	rna
85.2507	3.17306	rna
85.3893	3.22561	rna
85.5279	3.06321	rna
85.6665	3.10216	rna
85.8052	3.15443	rna
85.9438	3.11597	rna
86.0824	3.3258	rna
86.221	3.43623	rna
86.3596	3.28055	rna
86.4983	3.13572	rna
86.6369	3.40544	rna
86.7755	3.4216	rna
86.9141	3.43501	rna
87.0527	3.25429	rna
87.1914	3.09539	rna
87.33	3.1232	rna
87.4686	3.19433	rna
87.6072	3.25881	rna
87.7458	3.11699	rna
87.8844	3.13405	rna
88.0231	3.01091	rna
88.1617	2.98749	rna
88.3003	3.01245	rna
88.4389	3.03225	rna
88.5775	2.67917	rna
88.7162	2.78076	rna
88.8548	2.99145	rna
88.9934	3.15293	rna
89.132	3.12325	rna
89.2706	3.10461	rna
89.4093	2.9703	rna
89.5479	3.20799	rna
89.6865	3.23293	rna
89.8251	3.23172	rna
89.9637	3.24933	rna
90.1024	3.3686	rna
90.241	3.43594	rna
90.3796	3.6687	rna
90.5182	3.54251	rna
90.6568	3.66185	rna
90.7954	3.4906	rna
90.9341	3.30319	rna
91.0727	3.08349	rna
91.2113	2.99772	rna
91.3499	2.95973	rna
91.4885	3.00225	rna
91.6272	3.15644	rna
91.7658	3.39013	rna
91.9044	3.56637	rna
92.043	3.67915	rna
92.1816	3.58226	rna
92.3203	3.70078	rna
92.4589	3.73345	rna
92.5975	3.66365	rna
92.7361	3.37855	rna
92.8747	3.30131	rna
93.0133	3.44422	rna
93.152	3.1244	rna
93.2906	3.15401	rna
93.4292	3.25078	rna
93.5678	3.18781	rna
93.7064	2.93244	rna
93.8451	3.09782	rna
93.9837	3.31803	rna
94.1223	3.38345	rna
94.2609	3.50545	rna
94.3995	3.43194	rna
94.5382	3.36756	rna
94.6768	3.31277	rna
94.8154	3.317	rna
94.954	3.32612	rna
95.0926	3.26598	rna
95.2313	3.35291	rna
95.3699	3.39376	rna
95.5085	3.24576	rna
95.6471	3.08609	rna
95.7857	3.35599	rna
95.9243	3.357	rna
96.063	3.28859	rna
96.2016	3.30771	rna
96.3402	3.19607	rna
96.4788	3.30692	rna
96.6174	3.48407	rna
96.7561	3.56943	rna
96.8947	3.33908	rna
97.0333	3.32994	rna
97.1719	3.42794	rna
97.3105	3.69748	rna
97.4492	3.68295	rna
97.5878	3.67494	rna
97.7264	3.59119	rna
97.865	3.7348	rna
98.0036	3.82154	rna
98.1423	3.5106	rna
98.2809	3.78332	rna
98.4195	3.84724	rna
98.5581	3.71791	rna
98.6967	3.66864	rna
98.8353	3.79937	rna
98.974	3.83739	rna
99.1126	3.61478	rna
99.2512	3.77159	rna
99.3898	3.85626	rna
99.5284	3.60708	rna
99.6671	3.82395	rna
99.8057	3.67832	rna
99.9443	3.62939	rna
100.083	3.63975	rna
100.222	3.57439	rna
100.36	3.73764	rna
100.499	4.01853	rna
100.637	3.77546	rna
100.776	3.90392	rna
100.915	3.64164	rna
101.053	3.69316	rna
101.192	3.53223	rna
101.33	3.89196	rna
101.469	3.72393	rna
101.608	3.73242	rna
101.746	3.76723	rna
101.885	3.73572	rna
102.024	3.95515	rna
102.162	3.9529	rna
102.301	4.06645	rna
102.439	4.07559	rna
102.578	3.88525	rna
102.717	3.97233	rna
102.855	3.90086	rna
102.994	3.7607	rna
103.133	3.80918	rna
103.271	4.01432	rna
103.41	3.83818	rna
103.548	4.08558	rna
103.687	4.25469	rna
103.826	4.44846	rna
103.964	4.40921	rna
104.103	4.46813	rna
104.241	4.45517	rna
104.38	4.33976	rna
104.519	4.36037	rna
104.657	4.12404	rna
104.796	4.34617	rna
104.935	4.30617	rna
105.073	4.4267	rna
105.212	4.41518	rna
105.35	4.24976	rna
105.489	4.3209	rna
105.628	4.06452	rna
105.766	3.90914	rna
105.905	3.87387	rna
106.044	3.91297	rna
106.182	3.76433	rna
106.321	3.83968	rna
106.459	3.69207	rna
106.598	3.88549	rna
106.737	3.87383	rna
106.875	3.64334	rna
107.014	3.65349	rna
107.152	3.73272	rna
107.291	3.74102	rna
107.43	3.80899	rna
107.568	3.82973	rna
107.707	3.86845	rna
107.846	3.7803	rna
107.984	3.6808	rna
108.123	3.54105	rna
108.261	3.46223	rna
108.4	3.4801	rna
108.539	3.68123	rna
108.677	3.52372	rna
108.816	3.06515	rna
108.955	3.1492	rna
109.093	3.0464	rna
109.232	3.28237	rna
109.37	3.39788	rna
109.509	3.21199	rna
109.648	3.57173	rna
109.786	3.37745	rna
109.925	3.75054	rna
110.063	3.69503	rna
110.202	3.41493	rna
110.341	3.56366	rna
110.479	3.70365	rna
110.618	3.50545	rna
110.757	3.51518	rna
110.895	3.5765	rna
111.034	3.53203	rna
111.172	3.67479	rna
111.311	3.74004	rna
111.45	3.84889	rna
111.588	3.83942	rna
111.727	4.00907	rna
111.866	4.28813	rna
112.004	4.26452	rna
112.143	4.12746	rna
112.281	3.96434	rna
112.42	3.91245	rna
112.559	3.68225	rna
112.697	3.59544	rna
112.836	3.76312	rna
112.974	3.71624	rna
113.113	3.6249	rna
113.252	3.57246	rna
113.39	3.66727	rna
113.529	3.67281	rna
113.668	3.77834	rna
113.806	4.32781	rna
113.945	3.99185	rna
114.083	4.0061	rna
114.222	3.95833	rna
114.361	3.83738	rna
114.499	3.88737	rna
114.638	3.7503	rna
114.777	3.71127	rna
114.915	3.86045	rna
115.054	3.62836	rna
115.192	3.66329	rna
115.331	3.58322	rna
115.47	3.2497	rna
115.608	3.36477	rna
115.747	3.46649	rna
115.885	3.52076	rna
116.024	3.38609	rna
116.163	3.44817	rna
116.301	3.4597	rna
116.44	3.52029	rna
116.579	3.58903	rna
116.717	3.32007	rna
116.856	3.35902	rna
116.994	3.24365	rna
117.133	3.01517	rna
117.272	3.32603	rna
117.41	3.24462	rna
117.549	3.26532	rna
117.688	3.47475	rna
117.826	3.45489	rna
117.965	3.69838	rna
118.103	3.66691	rna
118.242	3.69998	rna
118.381	3.6674	rna
118.519	3.63681	rna
118.658	3.54584	rna
118.796	3.49876	rna
118.935	3.77003	rna
119.074	3.96697	rna
119.212	3.84158	rna
119.351	3.93668	rna
119.49	3.92439	rna
119.628	3.78831	rna
119.767	3.7075	rna
119.905	3.63659	rna
120.044	3.38835	rna
120.183	3.28089	rna
120.321	3.12246	rna
120.46	3.19217	rna
120.599	3.16886	rna
120.737	3.1822	rna
120.876	3.18802	rna
121.014	2.86309	rna
121.153	3.00526	rna
121.292	3.07992	rna
121.43	3.23453	rna
121.569	3.46956	rna
121.707	3.34138	rna
121.846	3.5166	rna
121.985	3.45506	rna
122.123	3.63493	rna
122.262	3.57184	rna
122.401	4.07595	rna
122.539	3.97133	rna
122.678	4.10322	rna
122.816	3.98929	rna
122.955	4.17428	rna
123.094	3.8754	rna
123.232	3.55889	rna
123.371	3.76738	rna
123.51	3.9037	rna
123.648	3.87534	rna
123.787	4.14562	rna
123.925	3.89303	rna
124.064	3.85673	rna
124.203	3.96219	rna
124.341	3.84262	rna
124.48	3.90507	rna
124.618	3.82123	rna
124.757	4.0697	rna
124.896	4.077	rna
125.034	3.93721	rna
125.173	3.8925	rna
125.312	3.87581	rna
125.45	3.6565	rna
125.589	3.81666	rna
125.727	3.73107	rna
125.866	3.77617	rna
126.005	3.61895	rna
126.143	3.31238	rna
126.282	3.0115	rna
126.421	3.08447	rna
126.559	3.10803	rna
126.698	2.98667	rna
126.836	2.96521	rna
126.975	2.90644	rna
127.114	2.88812	rna
127.252	3.13411	rna
127.391	3.13942	rna
127.529	3.15465	rna
127.668	2.95848	rna
127.807	3.03467	rna
127.945	2.87357	rna
128.084	2.9242	rna
128.223	3.1039	rna
128.361	3.1934	rna
128.5	3.07271	rna
128.638	3.17341	rna
128.777	3.03741	rna
128.916	2.97079	rna
129.054	2.99281	rna
129.193	2.80926	rna
129.332	3.08735	rna
129.47	3.20351	rna
129.609	3.4399	rna
129.747	3.39693	rna
129.886	3.37301	rna
130.025	3.36596	rna
130.163	3.28592	rna
130.302	3.33312	rna
130.44	3.2923	rna
130.579	3.68066	rna
130.718	3.7448	rna
130.856	3.52183	rna
130.995	3.65057	rna
131.134	3.64959	rna
131.272	3.45975	rna
131.411	3.62285	rna
131.549	3.33645	rna
131.688	3.26787	rna
131.827	3.35355	rna
131.965	3.37672	rna
132.104	3.07479	rna
132.243	3.05821	rna
132.381	2.99659	rna
132.52	3.22761	rna
132.658	3.33825	rna
132.797	3.41407	rna
132.936	3.39168	rna
133.074	3.39355	rna
133.213	3.31236	rna
133.351	3.40757	rna
133.49	3.45178	rna
133.629	3.25841	rna
133.767	3.2323	rna
133.906	3.30433	rna
134.045	3.03873	rna
134.183	3.12019	rna
134.322	2.9606	rna
134.46	2.96542	rna
134.599	2.84948	rna
134.738	2.72628	rna
134.876	2.85476	rna
135.015	3.06675	rna
135.154	3.18284	rna
135.292	3.04343	rna
135.431	2.88632	rna
135.569	2.67037	rna
135.708	2.73813	rna
135.847	2.72437	rna
135.985	2.8205	rna
136.124	2.72708	rna
136.262	2.65784	rna
136.401	2.59864	rna
136.54	2.65113	rna
136.678	2.69967	rna
136.817	2.64071	rna
136.956	2.76796	rna
137.094	2.5913	rna
137.233	2.59022	rna
137.371	2.77635	rna
137.51	2.53653	rna
137.649	2.67561	rna
137.787	2.73106	rna
137.926	2.82032	rna
138.065	2.74269	rna
138.203	2.72109	rna
138.342	2.91627	rna
138.48	2.7058	rna
138.619	2.82849	rna
138.758	2.6846	rna
138.896	2.82179	rna
139.035	3.02267	rna
139.173	2.89557	rna
139.312	2.95941	rna
139.451	2.85831	rna
139.589	2.96583	rna
139.728	2.87831	rna
139.867	2.73806	rna
140.005	2.71259	rna
140.144	2.792	rna
140.282	2.63206	rna
140.421	2.5589	rna
140.56	2.79388	rna
140.698	2.96437	rna
140.837	3.02713	rna
140.976	3.05171	rna
141.114	2.84974	rna
141.253	2.79379	rna
141.391	2.73332	rna
141.53	2.76826	rna
141.669	2.77314	rna
141.807	2.90471	rna
141.946	2.92435	rna
142.084	3.02637	rna
142.223	3.1724	rna
142.362	3.26932	rna
142.5	2.99669	rna
142.639	3.37516	rna
142.778	3.15118	rna
142.916	3.049	rna
143.055	3.29624	rna
143.193	3.43512	rna
143.332	3.18203	rna
143.471	3.05747	rna
143.609	2.86265	rna
143.748	3.27801	rna
143.887	3.39712	rna
144.025	3.15083	rna
144.164	3.46096	rna
144.302	3.29462	rna
144.441	3.47181	rna
144.58	3.62431	rna
144.718	3.46345	rna
144.857	3.22002	rna
144.995	3.36222	rna
145.134	3.15665	rna
145.273	3.02674	rna
145.411	2.96741	rna
145.55	3.03157	rna
145.689	2.86915	rna
145.827	3.17244	rna
145.966	3.21364	rna
146.104	3.23705	rna
146.243	3.25294	rna
146.382	3.26438	rna
146.52	2.83882	rna
146.659	2.70936	rna
146.798	2.83297	rna
146.936	2.84944	rna
147.075	2.91131	rna
147.213	2.8579	rna
147.352	2.79312	rna
147.491	2.78399	rna
147.629	2.99865	rna
147.768	3.07392	rna
147.906	3.13448	rna
148.045	3.25786	rna
148.184	3.21928	rna
148.322	3.40926	rna
148.461	3.17606	rna
148.6	3.25574	rna
148.738	3.02998	rna
148.877	2.99633	rna
149.015	3.14149	rna
149.154	3.23173	rna
149.293	2.99092	rna
149.431	3.17677	rna
149.57	3.37436	rna
149.709	3.33725	rna
149.847	3.13231	rna
149.986	3.12588	rna
150.124	3.20513	rna
150.263	2.90014	rna
150.402	3.03479	rna
150.54	3.14659	rna
150.679	3.28308	rna
150.817	3.24114	rna
150.956	3.09232	rna
151.095	3.28735	rna
151.233	3.13698	rna
151.372	3.15972	rna
151.511	3.13741	rna
151.649	2.90768	rna
151.788	2.90113	rna
151.926	2.69304	rna
152.065	2.87913	rna
152.204	2.86276	rna
152.342	2.98192	rna
152.481	3.1168	rna
152.62	3.03575	rna
152.758	2.99567	rna
152.897	3.16479	rna
153.035	3.38154	rna
153.174	3.11441	rna
153.313	3.27649	rna
153.451	3.21664	rna
153.59	3.25118	rna
153.728	3.14049	rna
153.867	3.12187	rna
154.006	3.13394	rna
154.144	3.26992	rna
154.283	3.27701	rna
154.422	3.26441	rna
154.56	3.08187	rna
154.699	3.61955	rna
154.837	3.36831	rna
154.976	3.40122	rna
155.115	3.39947	rna
155.253	3.4118	rna
155.392	3.25429	rna
155.531	3.58827	rna
155.669	3.69683	rna
155.808	3.76077	rna
155.946	3.5524	rna
156.085	3.21185	rna
156.224	3.22462	rna
156.362	3.63273	rna
156.501	3.42008	rna
156.639	3.10558	rna
156.778	2.97811	rna
156.917	3.04902	rna
157.055	3.00702	rna
157.194	3.06969	rna
157.333	3.02591	rna
157.471	2.83934	rna
157.61	2.86846	rna
157.748	2.97672	rna
157.887	3.02703	rna
158.026	3.06476	rna
158.164	3.04652	rna
158.303	2.93534	rna
158.442	2.88781	rna
158.58	2.88802	rna
158.719	2.96814	rna
158.857	3.00938	rna
158.996	2.91725	rna
159.135	3.11063	rna
159.273	3.25528	rna
159.412	3.2818	rna
159.55	3.33121	rna
159.689	3.28038	rna
159.828	3.21486	rna
159.966	3.03441	rna
160.105	3.22596	rna
160.244	3.08147	rna
160.382	3.01822	rna
160.521	3.24408	rna
160.659	2.9878	rna
160.798	3.17815	rna
160.937	3.00841	rna
161.075	2.8674	rna
161.214	3.06051	rna
161.353	3.09052	rna
161.491	3.25596	rna
161.63	3.29282	rna
161.768	3.45798	rna
161.907	3.32225	rna
162.046	3.57636	rna
162.184	3.56691	rna
162.323	3.35719	rna
162.461	3.40341	rna
162.6	3.48796	rna
162.739	3.55784	rna
162.877	3.69024	rna
163.016	3.3082	rna
163.155	3.07589	rna
163.293	3.10757	rna
163.432	3.16626	rna
163.57	3.44112	rna
163.709	3.32072	rna
163.848	3.39673	rna
163.986	3.47317	rna
164.125	3.30997	rna
164.264	3.27567	rna
164.402	3.52935	rna
164.541	3.51295	rna
164.679	3.54218	rna
164.818	3.59431	rna
164.957	3.59212	rna
165.095	3.47051	rna
165.234	3.48655	rna
165.372	3.54199	rna
165.511	3.62277	rna
165.65	3.62387	rna
165.788	3.47852	rna
165.927	3.51562	rna
166.066	3.52934	rna
166.204	3.44899	rna
166.343	3.54159	rna
166.481	3.38155	rna
166.62	3.38576	rna
166.759	3.31362	rna
166.897	3.14835	rna
167.036	3.21757	rna
167.175	3.40163	rna
167.313	3.32404	rna
167.452	3.39997	rna
167.59	3.61253	rna
167.729	3.45548	rna
167.868	3.34143	rna
168.006	3.56394	rna
168.145	3.6983	rna
168.283	3.4503	rna
168.422	3.42621	rna
168.561	3.32692	rna
168.699	3.42454	rna
168.838	3.19125	rna
168.977	3.11865	rna
169.115	3.23166	rna
169.254	3.35711	rna
169.392	3.39218	rna
169.531	3.24461	rna
169.67	3.21218	rna
169.808	3.26667	rna
169.947	3.18169	rna
170.086	2.93174	rna
170.224	3.11044	rna
170.363	3.21316	rna
170.501	3.36629	rna
170.64	3.4404	rna
170.779	3.45091	rna
170.917	3.50251	rna
171.056	3.54406	rna
171.194	3.53853	rna
171.333	3.42841	rna
171.472	3.59068	rna
171.61	3.45035	rna
171.749	3.3348	rna
171.888	3.5458	rna
172.026	3.70394	rna
172.165	3.71991	rna
172.303	3.88974	rna
172.442	3.88301	rna
172.581	3.70615	rna
172.719	3.87409	rna
172.858	3.73606	rna
172.997	3.63839	rna
173.135	3.51923	rna
173.274	3.41291	rna
173.412	3.37135	rna
173.551	3.49843	rna
173.69	3.23607	rna
173.828	3.21275	rna
173.967	3.20385	rna
174.105	3.33974	rna
174.244	3.29807	rna
174.383	3.28867	rna
174.521	3.32942	rna
174.66	3.32387	rna
174.799	3.47548	rna
174.937	3.46177	rna
175.076	3.42424	rna
175.214	3.60571	rna
175.353	3.46712	rna
175.492	3.39193	rna
175.63	3.20383	rna
175.769	3.32746	rna
175.908	3.292	rna
176.046	3.26915	rna
176.185	3.23888	rna
176.323	3.22315	rna
176.462	3.29866	rna
176.601	3.44689	rna
176.739	3.41688	rna
176.878	3.36166	rna
177.016	3.45004	rna
177.155	3.35492	rna
177.294	3.32685	rna
177.432	3.29349	rna
177.571	3.22161	rna
177.71	3.25568	rna
177.848	3.26499	rna
177.987	3.21868	rna
178.125	3.3313	rna
178.264	3.03434	rna
178.403	3.09647	rna
178.541	3.0355	rna
178.68	3.1743	rna
178.819	3.29349	rna
178.957	3.12737	rna
179.096	3.15439	rna
179.234	3.39052	rna
179.373	3.25724	rna
179.512	3.34494	rna
179.65	3.39494	rna
179.789	3.44231	rna
179.927	3.43519	rna
180.066	3.35295	rna
180.205	3.20353	rna
180.343	3.40096	rna
180.482	3.09945	rna
180.621	3.16618	rna
180.759	3.25342	rna
180.898	3.27798	rna
181.036	3.16657	rna
181.175	3.21286	rna
181.314	3.23094	rna
181.452	3.32015	rna
181.591	3.55381	rna
181.73	3.35312	rna
181.868	3.41067	rna
182.007	3.42212	rna
182.145	3.41618	rna
182.284	3.20999	rna
182.423	3.2871	rna
182.561	3.18814	rna
182.7	2.86644	rna
182.838	3.19734	rna
182.977	3.05991	rna
183.116	3.20816	rna
183.254	3.22838	rna
183.393	3.00077	rna
183.532	2.90762	rna
183.67	2.91242	rna
183.809	3.07146	rna
183.947	3.13895	rna
184.086	3.05372	rna
184.225	3.06584	rna
184.363	3.24979	rna
184.502	3.15105	rna
184.641	3.22369	rna
184.779	3.20299	rna
184.918	3.30686	rna
185.056	3.1706	rna
185.195	3.10799	rna
185.334	3.2778	rna
185.472	3.0336	rna
185.611	3.14505	rna
185.749	2.9827	rna
185.888	3.11356	rna
186.027	3.12146	rna
186.165	3.3391	rna
186.304	3.47892	rna
186.443	3.32004	rna
186.581	3.23201	rna
186.72	3.26629	rna
186.858	3.36898	rna
186.997	3.56462	rna
187.136	3.67529	rna
187.274	3.47507	rna
187.413	3.34885	rna
187.552	3.52234	rna
187.69	3.3296	rna
187.829	3.23358	rna
187.967	3.25532	rna
188.106	3.36844	rna
188.245	3.2508	rna
188.383	3.24833	rna
188.522	3.37176	rna
188.66	3.20359	rna
188.799	3.14905	rna
188.938	3.02173	rna
189.076	3.24802	rna
189.215	3.3265	rna
189.354	3.18972	rna
189.492	3.38274	rna
189.631	3.1087	rna
189.769	3.02369	rna
189.908	3.06478	rna
190.047	3.1599	rna
190.185	3.12452	rna
190.324	3.05164	rna
190.463	3.07133	rna
190.601	3.09132	rna
190.74	3.12724	rna
190.878	2.86319	rna
191.017	2.81132	rna
191.156	2.95665	rna
191.294	2.85947	rna
191.433	2.85406	rna
191.571	2.81829	rna
191.71	3.02592	rna
191.849	3.10667	rna
191.987	3.24585	rna
192.126	3.25463	rna
192.265	3.0824	rna
192.403	3.32611	rna
192.542	3.30788	rna
192.68	3.12403	rna
192.819	3.11696	rna
192.958	3.18401	rna
193.096	3.19024	rna
193.235	3.31879	rna
193.374	3.34517	rna
193.512	3.40986	rna
193.651	3.50101	rna
193.789	3.77183	rna
193.928	3.64938	rna
194.067	3.86501	rna
194.205	3.71859	rna
194.344	3.9528	rna
194.482	3.89632	rna
194.621	3.88279	rna
194.76	3.67649	rna
194.898	3.57117	rna
195.037	3.58433	rna
195.176	3.61081	rna
195.314	3.72011	rna
195.453	3.59103	rna
195.591	3.74229	rna
195.73	4.01077	rna
195.869	3.99815	rna
196.007	3.81047	rna
196.146	3.63432	rna
196.285	3.98284	rna
196.423	3.81859	rna
196.562	3.86255	rna
196.7	3.97489	rna
196.839	4.02408	rna
196.978	4.05284	rna
197.116	4.02257	rna
197.255	3.9995	rna
197.393	4.04876	rna
197.532	3.82424	rna
197.671	3.83608	rna
197.809	3.86549	rna
197.948	4.03475	rna
198.087	3.80255	rna
198.225	3.9748	rna
198.364	3.99266	rna
198.502	3.98991	rna
198.641	3.76447	rna
198.78	3.66271	rna
198.918	3.68776	rna
199.057	3.66049	rna
199.196	3.66709	rna
199.334	3.7327	rna
199.473	4.05456	rna
199.611	4.25092	rna
199.75	4.24878	rna
199.889	4.1062	rna
200.027	4.31287	rna
200.166	4.26873	rna
200.304	4.21627	rna
200.443	4.27772	rna
200.582	4.20571	rna
200.72	4.36894	rna
200.859	4.27896	rna
200.998	4.40683	rna
201.136	4.4615	rna
201.275	4.43961	rna
201.413	3.99771	rna
201.552	3.70142	rna
201.691	3.75124	rna
201.829	3.77536	rna
201.968	4.12173	rna
202.107	4.23434	rna
202.245	4.57716	rna
202.384	4.5777	rna
202.522	4.61393	rna
202.661	4.42801	rna
202.8	4.23869	rna
202.938	4.26503	rna
203.077	4.20669	rna
203.215	3.95183	rna
203.354	4.05922	rna
203.493	3.91028	rna
203.631	4.08076	rna
203.77	3.8377	rna
203.909	3.80477	rna
204.047	3.84068	rna
204.186	3.89886	rna
204.324	3.88195	rna
204.463	3.77666	rna
204.602	3.6397	rna
204.74	3.86128	rna
204.879	3.36508	rna
205.018	3.44806	rna
205.156	3.35746	rna
205.295	3.26207	rna
205.433	3.27439	rna
205.572	3.23457	rna
205.711	3.32763	rna
205.849	3.48918	rna
205.988	3.72731	rna
206.126	3.53724	rna
206.265	3.38607	rna
206.404	3.20552	rna
206.542	3.11122	rna
206.681	3.06616	rna
206.82	3.00791	rna
206.958	2.87689	rna
207.097	2.92086	rna
207.235	2.9545	rna
207.374	3.12034	rna
207.513	3.1464	rna
207.651	3.11529	rna
207.79	3.02371	rna
207.928	3.13626	rna
208.067	3.30579	rna
208.206	3.4657	rna
208.344	3.49835	rna
208.483	3.40017	rna
208.622	3.4981	rna
208.76	3.689	rna
208.899	3.60746	rna
209.037	3.72813	rna
209.176	3.4218	rna
209.315	3.57275	rna
209.453	3.64629	rna
209.592	3.78331	rna
209.731	3.7646	rna
209.869	3.58075	rna
210.008	3.66357	rna
210.146	3.86343	rna
210.285	3.54497	rna
210.424	3.68477	rna
210.562	3.49291	rna
210.701	3.36226	rna
210.839	3.22817	rna
210.978	3.46269	rna
211.117	3.59645	rna
211.255	3.50616	rna
211.394	3.55282	rna
211.533	3.63187	rna
211.671	3.54605	rna
211.81	3.64051	rna
211.948	3.84179	rna
212.087	3.7859	rna
212.226	3.66764	rna
212.364	3.55866	rna
212.503	3.44685	rna
212.642	3.62866	rna
212.78	3.68305	rna
212.919	3.37828	rna
213.057	3.57926	rna
213.196	3.82742	rna
213.335	3.70019	rna
213.473	3.89777	rna
213.612	4.03381	rna
213.75	3.72023	rna
213.889	3.56302	rna
214.028	3.67219	rna
214.166	3.65744	rna
214.305	3.70291	rna
214.444	3.84403	rna
214.582	3.81649	rna
214.721	3.87467	rna
214.859	3.74434	rna
214.998	3.61678	rna
215.137	3.61611	rna
215.275	3.3367	rna
215.414	3.36546	rna
215.553	3.48702	rna
215.691	3.37895	rna
215.83	3.66288	rna
215.968	3.64419	rna
216.107	3.75281	rna
216.246	3.78198	rna
216.384	3.81281	rna
216.523	3.69807	rna
216.661	3.61248	rna
216.8	3.78707	rna
216.939	4.05919	rna
217.077	4.22959	rna
217.216	3.96738	rna
217.355	4.04547	rna
217.493	3.85893	rna
217.632	3.83585	rna
217.77	3.87486	rna
217.909	3.9223	rna
218.048	3.95948	rna
218.186	4.07048	rna
218.325	4.24522	rna
218.464	4.09347	rna
218.602	4.25246	rna
218.741	4.27568	rna
218.879	4.22192	rna
219.018	4.19692	rna
219.157	4.32604	rna
219.295	4.20886	rna
219.434	4.06219	rna
219.572	4.0739	rna
219.711	4.24163	rna
219.85	4.08869	rna
219.988	4.05331	rna
220.127	4.19019	rna
220.266	4.18154	rna
220.404	4.1442	rna
220.543	3.97101	rna
220.681	3.8289	rna
220.82	3.79936	rna
220.959	3.72927	rna
221.097	3.69128	rna
221.236	3.61176	rna
221.375	3.55812	rna
221.513	3.50628	rna
221.652	3.52169	rna
221.79	3.17442	rna
221.929	3.1424	rna
222.068	3.08431	rna
222.206	3.1193	rna
222.345	3.09375	rna
222.483	3.17241	rna
222.622	3.23312	rna
222.761	3.24741	rna
222.899	3.19918	rna
223.038	3.27557	rna
223.177	3.46777	rna
223.315	3.52797	rna
223.454	3.5114	rna
223.592	3.62371	rna
223.731	3.33662	rna
223.87	3.15043	rna
224.008	3.0877	rna
224.147	3.19574	rna
224.286	3.34985	rna
224.424	3.35357	rna
224.563	3.4176	rna
224.701	3.44194	rna
224.84	3.28349	rna
224.979	3.28636	rna
225.117	3.23612	rna
225.256	3.27693	rna
225.394	3.31007	rna
225.533	3.18308	rna
225.672	3.21302	rna
225.81	3.23821	rna
225.949	3.42773	rna
226.088	3.2785	rna
226.226	3.36112	rna
226.365	3.18645	rna
226.503	3.22324	rna
226.642	2.93517	rna
226.781	3.23723	rna
226.919	3.22024	rna
227.058	3.23197	rna
227.197	3.2064	rna
227.335	3.31589	rna
227.474	3.0863	rna
227.612	3.04731	rna
227.751	3.01976	rna
227.89	2.9898	rna
228.028	2.90548	rna
228.167	2.95694	rna
228.305	2.92443	rna
228.444	2.88318	rna
228.583	2.9124	rna
228.721	3.18822	rna
228.86	2.93759	rna
228.999	3.35757	rna
229.137	3.58758	rna
229.276	3.4524	rna
229.414	3.36747	rna
229.553	3.35669	rna
229.692	3.40291	rna
229.83	3.12891	rna
229.969	3.38878	rna
230.108	3.34473	rna
230.246	3.34314	rna
230.385	3.45454	rna
230.523	3.41858	rna
230.662	3.40171	rna
230.801	3.25865	rna
230.939	3.2933	rna
231.078	3.35733	rna
231.216	3.45364	rna
231.355	3.50692	rna
231.494	3.40483	rna
231.632	3.36718	rna
231.771	3.43904	rna
231.91	3.31063	rna
232.048	3.33356	rna
232.187	3.53498	rna
232.325	3.49096	rna
232.464	3.41458	rna
232.603	3.52874	rna
232.741	3.61877	rna
232.88	3.35065	rna
233.019	3.35831	rna
233.157	3.42332	rna
233.296	3.47431	rna
233.434	3.54935	rna
233.573	3.61904	rna
233.712	3.60724	rna
233.85	3.60617	rna
233.989	3.48998	rna
234.127	3.56122	rna
234.266	3.53588	rna
234.405	3.70348	rna
234.543	3.6772	rna
234.682	3.91686	rna
234.821	3.92452	rna
234.959	3.78267	rna
235.098	3.77536	rna
235.236	3.81655	rna
235.375	3.55424	rna
235.514	3.55562	rna
235.652	3.73263	rna
235.791	3.77389	rna
235.93	3.92008	rna
236.068	3.75069	rna
236.207	3.84366	rna
236.345	3.86578	rna
236.484	3.82997	rna
236.623	3.84882	rna
236.761	3.78919	rna
236.9	3.63521	rna
237.038	3.75523	rna
237.177	3.97768	rna
237.316	3.89233	rna
237.454	3.88202	rna
237.593	3.91998	rna
237.732	3.90712	rna
237.87	3.74291	rna
238.009	3.61647	rna
238.147	3.63214	rna
238.286	3.60771	rna
238.425	3.59508	rna
238.563	3.74082	rna
238.702	3.84626	rna
238.841	3.79955	rna
238.979	3.82698	rna
239.118	3.50175	rna
239.256	3.58456	rna
239.395	3.51365	rna
239.534	3.60364	rna
239.672	3.79325	rna
239.811	3.85664	rna
239.949	3.75448	rna
240.088	3.77725	rna
240.227	3.65778	rna
240.365	3.59337	rna
240.504	3.58158	rna
240.643	3.73873	rna
240.781	3.7023	rna
240.92	3.5741	rna
241.058	3.45417	rna
241.197	3.75138	rna
241.336	3.99457	rna
241.474	3.8898	rna
241.613	3.70858	rna
241.752	3.76129	rna
241.89	3.81386	rna
242.029	3.6955	rna
242.167	3.72209	rna
242.306	3.48216	rna
242.445	3.75285	rna
242.583	3.65286	rna
242.722	3.54078	rna
242.86	3.61138	rna
242.999	3.59018	rna
243.138	3.48362	rna
243.276	3.64448	rna
243.415	3.76947	rna
243.554	3.85704	rna
243.692	3.98057	rna
243.831	4.12305	rna
243.969	4.28067	rna
244.108	4.22136	rna
244.247	4.13763	rna
244.385	3.96132	rna
244.524	3.81961	rna
244.663	3.7837	rna
244.801	3.99334	rna
244.94	3.91773	rna
245.078	3.89142	rna
245.217	3.79749	rna
245.356	3.69457	rna
245.494	3.73651	rna
245.633	3.70749	rna
245.771	3.75701	rna
245.91	3.85848	rna
246.049	3.90397	rna
246.187	3.71978	rna
246.326	3.57615	rna
246.465	3.79254	rna
246.603	3.61123	rna
246.742	3.78991	rna
246.88	3.76208	rna
247.019	4.00656	rna
247.158	3.95651	rna
247.296	4.12918	rna
247.435	4.27309	rna
247.574	3.99543	rna
247.712	3.7511	rna
247.851	3.78164	rna
247.989	3.86322	rna
248.128	3.94241	rna
248.267	3.99179	rna
248.405	4.05004	rna
248.544	4.03711	rna
248.682	4.06828	rna
248.821	4.12264	rna
248.96	4.05573	rna
249.098	4.20775	rna
249.237	4.18397	rna
249.376	4.04192	rna
249.514	4.09236	rna
249.653	4.09046	rna
249.791	4.50884	rna
249.93	4.59447	rna
250.069	4.42376	rna
250.207	4.76252	rna
250.346	4.61731	rna
250.485	4.48924	rna
250.623	4.48635	rna
250.762	4.65513	rna
250.9	4.21455	rna
251.039	4.17944	rna
251.178	4.21618	rna
251.316	4.36093	rna
251.455	4.30522	rna
251.593	4.13919	rna
251.732	4.21914	rna
251.871	4.41894	rna
252.009	4.40825	rna
252.148	4.40505	rna
252.287	4.4111	rna
252.425	4.32687	rna
252.564	4.14335	rna
252.702	4.17277	rna
252.841	4.01239	rna
252.98	4.23636	rna
253.118	4.19391	rna
253.257	4.07432	rna
253.396	3.88259	rna
253.534	4.20127	rna
253.673	4.48764	rna
253.811	4.33807	rna
253.95	4.18016	rna
254.089	4.16914	rna
254.227	4.05688	rna
254.366	4.1458	rna
254.504	4.41059	rna
254.643	4.15769	rna
254.782	4.11936	rna
254.92	4.34487	rna
255.059	4.63915	rna
255.198	4.20475	rna
255.336	4.11081	rna
255.475	4.28225	rna
255.613	4.08242	rna
255.752	4.19996	rna
255.891	4.1562	rna
256.029	4.44531	rna
256.168	4.22932	rna
256.307	4.38453	rna
256.445	4.47097	rna
256.584	4.3833	rna
256.722	4.47894	rna
256.861	4.51442	rna
257	4.27063	rna
257.138	4.20874	rna
257.277	4.4273	rna
257.415	4.34334	rna
257.554	4.29868	rna
257.693	4.17606	rna
257.831	4.08358	rna
257.97	4.39068	rna
258.109	4.27127	rna
258.247	4.3308	rna
258.386	4.14206	rna
258.524	4.08866	rna
258.663	3.95442	rna
258.802	3.73158	rna
258.94	3.80774	rna
259.079	3.82507	rna
259.218	3.98678	rna
259.356	3.82178	rna
259.495	3.92237	rna
259.633	3.74437	rna
259.772	4.00755	rna
259.911	3.75993	rna
260.049	3.89816	rna
260.188	3.90745	rna
260.326	3.77594	rna
260.465	3.76872	rna
260.604	3.8396	rna
260.742	3.94315	rna
260.881	3.90277	rna
261.02	3.95135	rna
261.158	3.97928	rna
261.297	4.03123	rna
261.435	3.97533	rna
261.574	3.89865	rna
261.713	3.83477	rna
261.851	3.87567	rna
261.99	4.14027	rna
262.129	4.01596	rna
262.267	3.94508	rna
262.406	3.77632	rna
262.544	3.84646	rna
262.683	3.66949	rna
262.822	3.70835	rna
262.96	3.71357	rna
263.099	3.55241	rna
263.237	3.86289	rna
263.376	3.80572	rna
263.515	4.0689	rna
263.653	3.99818	rna
263.792	3.83488	rna
263.931	3.97994	rna
264.069	3.80221	rna
264.208	3.80461	rna
264.346	3.90105	rna
264.485	4.12285	rna
264.624	4.22162	rna
264.762	4.34272	rna
264.901	3.98155	rna
265.04	3.83636	rna
265.178	3.96147	rna
265.317	4.02127	rna
265.455	4.08125	rna
265.594	3.94036	rna
265.733	3.9756	rna
265.871	3.74082	rna
266.01	3.86424	rna
266.148	3.77816	rna
266.287	3.44851	rna
266.426	3.71121	rna
266.564	3.84744	rna
266.703	3.85776	rna
266.842	3.94701	rna
266.98	3.91243	rna
267.119	3.98723	rna
267.257	4.05	rna
267.396	4.00492	rna
267.535	3.76483	rna
267.673	3.67128	rna
267.812	3.52286	rna
267.951	3.62367	rna
268.089	3.63593	rna
268.228	3.7257	rna
268.366	3.78358	rna
268.505	3.69465	rna
268.644	3.97227	rna
268.782	3.91931	rna
268.921	3.77498	rna
269.059	3.94006	rna
269.198	4.21031	rna
269.337	4.13176	rna
269.475	3.96363	rna
269.614	4.19438	rna
269.753	3.82171	rna
269.891	4.05642	rna
270.03	3.91267	rna
270.168	3.8719	rna
270.307	3.79215	rna
270.446	3.9096	rna
270.584	3.86713	rna
270.723	3.52751	rna
270.862	3.57067	rna
271	3.78151	rna
271.139	3.89565	rna
271.277	3.96079	rna
271.416	3.93976	rna
271.555	3.79911	rna
271.693	4.19384	rna
271.832	4.3949	rna
271.97	4.29164	rna
272.109	4.52029	rna
272.248	4.47273	rna
272.386	4.08655	rna
272.525	4.16283	rna
272.664	4.28627	rna
272.802	4.06257	rna
272.941	4.12897	rna
273.079	4.11053	rna
273.218	3.92693	rna
273.357	4.2806	rna
273.495	4.32063	rna
273.634	4.30572	rna
273.773	4.26885	rna
273.911	4.36522	rna
274.05	4.21231	rna
274.188	4.07301	rna
274.327	3.92829	rna
274.466	4.01353	rna
274.604	4.01578	rna
274.743	4.12283	rna
274.881	4.08112	rna
275.02	3.9416	rna
275.159	4.03379	rna
275.297	3.85345	rna
275.436	3.90717	rna
275.575	3.97423	rna
275.713	3.85019	rna
275.852	4.09152	rna
275.99	3.97213	rna
276.129	3.66106	rna
276.268	3.86317	rna
276.406	3.76745	rna
276.545	3.7871	rna
276.684	3.66719	rna
276.822	3.56149	rna
276.961	3.53886	rna
[truncated: 1,609 more rows]

[truncated: 19 more sheets: Graph S8_apo_free_2, Graph S8_apo_free_oligo_1, Graph S8_apo_free_oligo_2, Graph S9-top, Graph S9-bottom, Figure S12, Figure S13A, Figure S13B, Figure S13C, Figure S14, Figure S15A, Figure S15B, Figure S15C, Figure S17, Figure S18A, Figure S18B, Figure S18C, Figure S25, Figure S26]
